# Supplementary material for: Analysis of gene expression in early seed germination of rice: landscape and genetic regulation
Source: BMC Plant Biol. 2022 Feb 17;22:70. doi: 10.1186/s12870-022-03458-3 (PMC8851807; doi:10.1186/s12870-022-03458-3)
Supplement: Supplementary file 1 — Additional file 1. [file 12870_2022_3458_MOESM1_ESM.xlsx]

## Sheet: Suppl Table S1
Table S1 up-regulated and down-regulated DEGs
Up-regulated DEGs	Down-regulated DEGs
OS01g0100400	OS01g0102300
OS01g0101150	OS01g0102400
OS01g0101200	OS01g0103100
OS01g0101800	OS01g0105300
OS01g0103000	OS01g0105800
OS01g0103600	OS01g0106400
OS01g0104400	OS01g0107700
OS01g0104900	OS01g0110800
OS01g0105900	OS01g0111100
OS01g0106600	OS01g0111700
OS01g0106900	OS01g0113500
OS01g0108800	OS01g0113650
OS01g0109432	OS01g0116400
OS01g0110600	OS01g0117000
OS01g0111500	OS01g0117300
OS01g0113000	OS01g0119500
OS01g0113300	OS01g0120600
OS01g0114700	OS01g0121000
OS01g0114800	OS01g0121400
OS01g0115800	OS01g0121900
OS01g0115900	OS01g0123800
OS01g0116100	OS01g0127700
OS01g0117600	OS01g0128250
OS01g0117700	OS01g0128300
OS01g0117900	OS01g0130200
OS01g0118300	OS01g0130500
OS01g0118400	OS01g0130900
OS01g0119100	OS01g0131250
OS01g0121600	OS01g0133600
OS01g0121700	OS01g0135900
OS01g0122000	OS01g0136100
OS01g0123500	OS01g0136200
OS01g0123900	OS01g0136450
OS01g0124200	OS01g0138800
OS01g0126100	OS01g0139600
OS01g0126200	OS01g0139700
OS01g0126600	OS01g0142500
OS01g0126900	OS01g0142600
OS01g0127450	OS01g0142800
OS01g0127600	OS01g0147001
OS01g0128000	OS01g0147900
OS01g0128200	OS01g0149900
OS01g0129800	OS01g0152800
OS01g0132000	OS01g0153300
OS01g0132766	OS01g0154000
OS01g0133200	OS01g0155200
OS01g0133400	OS01g0157400
OS01g0134500	OS01g0157500
OS01g0134700	OS01g0157600
OS01g0134900	OS01g0157700
OS01g0135600	OS01g0159600
OS01g0136700	OS01g0160800
OS01g0137550	OS01g0161300
OS01g0137950	OS01g0167400
OS01g0138300	OS01g0167800
OS01g0138400	OS01g0168400
OS01g0139000	OS01g0170000
OS01g0139900	OS01g0170051
OS01g0140100	OS01g0172100
OS01g0140700	OS01g0174000
OS01g0142100	OS01g0174200
OS01g0142300	OS01g0174600
OS01g0143800	OS01g0175600
OS01g0144100	OS01g0175850
OS01g0144500	OS01g0176000
OS01g0144800	OS01g0176050
OS01g0150800	OS01g0179000
OS01g0151400	OS01g0179800
OS01g0151500	OS01g0179901
OS01g0151700	OS01g0180900
OS01g0153800	OS01g0181033
OS01g0154300	OS01g0182600
OS01g0154500	OS01g0183850
OS01g0154600	OS01g0185250
OS01g0154950	OS01g0186900
OS01g0155000	OS01g0187600
OS01g0158100	OS01g0187900
OS01g0158200	OS01g0188100
OS01g0162200	OS01g0192000
OS01g0164300	OS01g0193400
OS01g0164600	OS01g0197700
OS01g0165600	OS01g0201100
OS01g0166300	OS01g0201850
OS01g0166800	OS01g0202500
OS01g0167600	OS01g0210700
OS01g0168200	OS01g0212700
OS01g0168800	OS01g0213400
OS01g0169500	OS01g0219500
OS01g0169800	OS01g0220700
OS01g0169851	OS01g0221700
OS01g0170300	OS01g0221900
OS01g0170900	OS01g0223700
OS01g0171100	OS01g0224200
OS01g0173600	OS01g0227350
OS01g0175100	OS01g0227400
OS01g0175400	OS01g0228400
OS01g0176400	OS01g0231600
OS01g0176800	OS01g0232450
OS01g0177100	OS01g0234700
OS01g0177400	OS01g0235500
OS01g0177900	OS01g0238700
OS01g0178300	OS01g0241400
OS01g0180600	OS01g0242400
OS01g0181166	OS01g0243300
OS01g0182700	OS01g0244400
OS01g0183000	OS01g0249900
OS01g0183500	OS01g0253050
OS01g0183600	OS01g0253200
OS01g0185500	OS01g0253400
OS01g0185900	OS01g0253800
OS01g0188900	OS01g0254850
OS01g0189100	OS01g0254950
OS01g0189700	OS01g0256300
OS01g0190300	OS01g0257900
OS01g0190400	OS01g0258100
OS01g0190500	OS01g0260950
OS01g0191100	OS01g0261200
OS01g0191200	OS01g0263600
OS01g0191400	OS01g0264100
OS01g0191500	OS01g0266100
OS01g0191800	OS01g0266800
OS01g0192900	OS01g0268000
OS01g0194200	OS01g0268600
OS01g0195000	OS01g0269800
OS01g0195400	OS01g0270100
OS01g0196300	OS01g0275200
OS01g0198000	OS01g0275500
OS01g0198100	OS01g0278000
OS01g0198900	OS01g0278100
OS01g0200600	OS01g0279500
OS01g0200700	OS01g0280500
OS01g0201250	OS01g0281100
OS01g0201500	OS01g0286900
OS01g0202700	OS01g0293000
OS01g0205200	OS01g0295700
OS01g0205500	OS01g0301100
OS01g0206300	OS01g0301500
OS01g0207200	OS01g0302250
OS01g0207400	OS01g0302900
OS01g0207900	OS01g0303000
OS01g0208000	OS01g0303100
OS01g0209700	OS01g0303300
OS01g0209750	OS01g0306400
OS01g0210300	OS01g0307686
OS01g0211200	OS01g0312600
OS01g0211600	OS01g0314800
OS01g0211800	OS01g0316900
OS01g0212400	OS01g0318700
OS01g0213100	OS01g0323500
OS01g0214200	OS01g0323600
OS01g0214600	OS01g0332150
OS01g0214800	OS01g0340600
OS01g0215000	OS01g0342500
OS01g0215500	OS01g0343400
OS01g0215700	OS01g0346250
OS01g0217000	OS01g0347200
OS01g0217500	OS01g0350100
OS01g0217800	OS01g0363000
OS01g0219300	OS01g0363300
OS01g0220500	OS01g0368900
OS01g0222300	OS01g0369900
OS01g0222500	OS01g0382200
OS01g0222800	OS01g0383001
OS01g0223200	OS01g0383100
OS01g0223300	OS01g0383700
OS01g0223500	OS01g0385400
OS01g0223900	OS01g0386500
OS01g0225400	OS01g0387865
OS01g0225700	OS01g0388200
OS01g0226200	OS01g0390400
OS01g0226300	OS01g0392600
OS01g0226600	OS01g0393300
OS01g0226666	OS01g0393400
OS01g0227200	OS01g0498300
OS01g0227500	OS01g0504100
OS01g0228901	OS01g0508100
OS01g0229500	OS01g0508300
OS01g0229700	OS01g0511600
OS01g0231000	OS01g0517500
OS01g0231800	OS01g0518300
OS01g0232700	OS01g0518400
OS01g0233000	OS01g0518800
OS01g0233100	OS01g0523401
OS01g0233500	OS01g0524251
OS01g0235100	OS01g0524700
OS01g0235300	OS01g0525350
OS01g0239000	OS01g0530100
OS01g0239200	OS01g0549250
OS01g0241000	OS01g0554150
OS01g0242200	OS01g0556650
OS01g0242300	OS01g0558100
OS01g0243100	OS01g0558700
OS01g0243800	OS01g0566000
OS01g0248000	OS01g0566200
OS01g0248600	OS01g0571300
OS01g0248701	OS01g0571800
OS01g0249200	OS01g0572200
OS01g0249700	OS01g0576000
OS01g0249800	OS01g0580400
OS01g0250900	OS01g0582600
OS01g0251000	OS01g0585100
OS01g0251400	OS01g0587500
OS01g0253500	OS01g0588100
OS01g0254300	OS01g0588600
OS01g0257100	OS01g0588900
OS01g0258600	OS01g0591000
OS01g0259400	OS01g0601000
OS01g0260100	OS01g0601651
OS01g0260800	OS01g0602600
OS01g0263300	OS01g0603300
OS01g0265100	OS01g0604100
OS01g0265400	OS01g0606200
OS01g0268300	OS01g0606900
OS01g0269500	OS01g0607000
OS01g0272600	OS01g0608101
OS01g0273150	OS01g0609300
OS01g0273200	OS01g0609501
OS01g0274300	OS01g0611100
OS01g0275800	OS01g0612425
OS01g0275950	OS01g0613800
OS01g0276500	OS01g0614750
OS01g0277500	OS01g0621900
OS01g0278900	OS01g0622033
OS01g0279000	OS01g0622066
OS01g0279100	OS01g0631200
OS01g0280400	OS01g0636400
OS01g0281600	OS01g0638000
OS01g0282800	OS01g0641800
OS01g0283300	OS01g0642000
OS01g0284500	OS01g0642100
OS01g0284700	OS01g0642200
OS01g0285300	OS01g0643900
OS01g0286000	OS01g0645900
OS01g0286600	OS01g0648000
OS01g0287600	OS01g0648500
OS01g0288200	OS01g0652700
OS01g0288700	OS01g0653300
OS01g0289100	OS01g0653350
OS01g0290600	OS01g0653500
OS01g0290700	OS01g0654450
OS01g0294500	OS01g0656200
OS01g0294700	OS01g0656250
OS01g0296450	OS01g0656400
OS01g0296700	OS01g0657400
OS01g0297200	OS01g0658700
OS01g0297700	OS01g0658800
OS01g0299100	OS01g0660400
OS01g0299150	OS01g0661700
OS01g0299200	OS01g0661750
OS01g0299300	OS01g0665900
OS01g0300400	OS01g0666600
OS01g0304000	OS01g0667000
OS01g0306800	OS01g0672201
OS01g0308200	OS01g0675800
OS01g0309800	OS01g0680950
OS01g0311800	OS01g0681650
OS01g0313600	OS01g0681700
OS01g0315600	OS01g0682700
OS01g0315700	OS01g0683550
OS01g0315850	OS01g0683700
OS01g0317125	OS01g0685100
OS01g0317500	OS01g0688000
OS01g0319400	OS01g0688700
OS01g0323100	OS01g0690600
OS01g0323775	OS01g0690900
OS01g0326000	OS01g0692400
OS01g0326100	OS01g0693466
OS01g0326300	OS01g0694000
OS01g0327000	OS01g0695100
OS01g0327400	OS01g0695800
OS01g0327500	OS01g0695900
OS01g0328400	OS01g0697400
OS01g0329900	OS01g0700300
OS01g0332500	OS01g0704000
OS01g0333600	OS01g0705000
OS01g0335600	OS01g0705100
OS01g0335700	OS01g0705400
OS01g0336300	OS01g0709750
OS01g0339500	OS01g0712500
OS01g0341000	OS01g0714800
OS01g0341200	OS01g0715500
OS01g0341750	OS01g0716400
OS01g0342750	OS01g0716450
OS01g0342900	OS01g0717000
OS01g0343500	OS01g0717650
OS01g0344620	OS01g0719150
OS01g0347000	OS01g0719300
OS01g0348600	OS01g0720400
OS01g0348800	OS01g0720800
OS01g0348900	OS01g0721800
OS01g0351200	OS01g0725000
OS01g0351800	OS01g0728700
OS01g0354200	OS01g0733001
OS01g0357200	OS01g0733200
OS01g0357400	OS01g0734200
OS01g0358100	OS01g0734333
OS01g0358400	OS01g0734501
OS01g0358700	OS01g0736300
OS01g0359400	OS01g0736500
OS01g0359600	OS01g0737000
OS01g0359800	OS01g0738400
OS01g0362533	OS01g0740600
OS01g0367400	OS01g0740650
OS01g0369200	OS01g0740651
OS01g0373700	OS01g0740700
OS01g0375500	OS01g0742300
OS01g0376600	OS01g0742350
OS01g0378100	OS01g0744550
OS01g0384450	OS01g0744700
OS01g0388700	OS01g0747400
OS01g0389700	OS01g0748150
OS01g0495701	OS01g0748950
OS01g0501800	OS01g0749000
OS01g0502700	OS01g0752500
OS01g0504950	OS01g0753300
OS01g0505600	OS01g0755700
OS01g0508000	OS01g0756300
OS01g0509400	OS01g0758900
OS01g0511800	OS01g0760800
OS01g0512400	OS01g0760900
OS01g0513900	OS01g0761400
OS01g0514600	OS01g0761500
OS01g0515300	OS01g0761800
OS01g0518500	OS01g0763800
OS01g0518651	OS01g0765400
OS01g0521600	OS01g0765900
OS01g0524500	OS01g0766300
OS01g0525100	OS01g0767966
OS01g0527600	OS01g0768100
OS01g0529800	OS01g0769700
OS01g0532300	OS01g0772500
OS01g0532800	OS01g0781100
OS01g0533000	OS01g0783000
OS01g0533100	OS01g0783200
OS01g0533500	OS01g0783700
OS01g0533900	OS01g0784450
OS01g0534700	OS01g0785300
OS01g0536400	OS01g0786000
OS01g0537250	OS01g0787300
OS01g0543100	OS01g0788200
OS01g0544450	OS01g0793701
OS01g0547133	OS01g0793800
OS01g0548600	OS01g0794500
OS01g0551000	OS01g0794600
OS01g0551400	OS01g0797800
OS01g0551800	OS01g0798900
OS01g0555200	OS01g0800800
OS01g0555600	OS01g0800900
OS01g0555800	OS01g0802600
OS01g0556201	OS01g0805400
OS01g0561500	OS01g0806300
OS01g0561600	OS01g0806801
OS01g0562400	OS01g0807266
OS01g0563000	OS01g0810600
OS01g0565800	OS01g0810800
OS01g0566800	OS01g0813300
OS01g0571133	OS01g0813700
OS01g0571700	OS01g0815400
OS01g0574600	OS01g0821600
OS01g0575200	OS01g0822501
OS01g0575801	OS01g0824000
OS01g0578800	OS01g0826400
OS01g0579900	OS01g0829900
OS01g0580000	OS01g0834250
OS01g0580500	OS01g0836600
OS01g0581300	OS01g0836700
OS01g0581400	OS01g0837350
OS01g0583900	OS01g0839700
OS01g0585400	OS01g0840300
OS01g0589100	OS01g0843432
OS01g0589200	OS01g0844200
OS01g0592900	OS01g0845000
OS01g0594300	OS01g0845100
OS01g0595600	OS01g0846700
OS01g0595900	OS01g0846800
OS01g0596500	OS01g0849600
OS01g0596700	OS01g0849950
OS01g0597800	OS01g0850000
OS01g0601675	OS01g0850100
OS01g0602466	OS01g0850900
OS01g0602800	OS01g0851100
OS01g0603100	OS01g0854800
OS01g0605300	OS01g0855600
OS01g0605500	OS01g0855700
OS01g0606050	OS01g0859100
OS01g0607900	OS01g0859200
OS01g0611300	OS01g0860450
OS01g0615050	OS01g0860800
OS01g0615100	OS01g0862400
OS01g0616366	OS01g0862800
OS01g0617650	OS01g0866300
OS01g0617700	OS01g0866500
OS01g0618100	OS01g0868000
OS01g0618200	OS01g0868800
OS01g0620100	OS01g0869450
OS01g0620800	OS01g0871733
OS01g0620900	OS01g0872900
OS01g0623000	OS01g0875500
OS01g0623600	OS01g0876400
OS01g0624000	OS01g0877450
OS01g0624400	OS01g0878700
OS01g0625300	OS01g0879200
OS01g0625900	OS01g0879300
OS01g0627800	OS01g0880200
OS01g0627967	OS01g0880350
OS01g0629600	OS01g0880400
OS01g0631900	OS01g0881000
OS01g0634500	OS01g0881300
OS01g0634900	OS01g0882400
OS01g0635200	OS01g0882500
OS01g0635400	OS01g0883000
OS01g0636500	OS01g0883400
OS01g0638600	OS01g0884200
OS01g0639200	OS01g0884700
OS01g0643600	OS01g0887850
OS01g0644500	OS01g0892300
OS01g0644600	OS01g0892500
OS01g0645000	OS01g0893400
OS01g0646000	OS01g0899800
OS01g0649200	OS01g0902100
OS01g0649400	OS01g0905200
OS01g0649900	OS01g0905300
OS01g0650100	OS01g0905400
OS01g0650200	OS01g0906425
OS01g0651100	OS01g0906450
OS01g0651350	OS01g0909000
OS01g0651400	OS01g0910800
OS01g0651800	OS01g0911000
OS01g0651932	OS01g0912400
OS01g0652100	OS01g0912700
OS01g0652375	OS01g0915350
OS01g0652450	OS01g0915400
OS01g0652800	OS01g0916350
OS01g0653200	OS01g0916950
OS01g0654100	OS01g0918400
OS01g0654500	OS01g0919800
OS01g0656900	OS01g0919900
OS01g0658600	OS01g0921500
OS01g0660200	OS01g0922700
OS01g0660800	OS01g0925100
OS01g0662700	OS01g0925600
OS01g0663300	OS01g0925700
OS01g0664200	OS01g0926300
OS01g0665400	OS01g0929600
OS01g0666400	OS01g0930500
OS01g0668100	OS01g0930900
OS01g0668400	OS01g0931600
OS01g0668500	OS01g0932500
OS01g0668600	OS01g0934100
OS01g0670100	OS01g0934350
OS01g0674800	OS01g0934400
OS01g0676200	OS01g0936700
OS01g0676900	OS01g0940000
OS01g0677900	OS01g0940700
OS01g0678500	OS01g0940800
OS01g0678600	OS01g0948200
OS01g0678700	OS01g0949300
OS01g0678800	OS01g0952900
OS01g0679550	OS01g0953000
OS01g0679600	OS01g0955500
OS01g0680900	OS01g0956300
OS01g0681100	OS01g0959100
OS01g0683400	OS01g0959200
OS01g0685900	OS01g0960200
OS01g0686300	OS01g0962650
OS01g0686800	OS01g0964000
OS01g0687400	OS01g0965300
OS01g0688900	OS01g0967700
OS01g0689000	OS01g0971700
OS01g0692000	OS01g0971800
OS01g0692100	OS01g0972000
OS01g0692300	OS01g0974600
OS01g0694800	OS01g0975000
OS01g0695700	OS01g0976300
OS01g0697100	OS01g0978400
OS01g0698900	OS02g0100150
OS01g0699400	OS02g0101500
OS01g0699900	OS02g0101900
OS01g0700200	OS02g0106001
OS01g0701700	OS02g0107251
OS01g0702000	OS02g0107800
OS01g0702300	OS02g0108100
OS01g0703400	OS02g0110650
OS01g0705800	OS02g0116100
OS01g0706500	OS02g0116400
OS01g0707500	OS02g0118500
OS01g0708700	OS02g0125300
OS01g0710100	OS02g0125350
OS01g0710200	OS02g0125400
OS01g0710700	OS02g0125500
OS01g0712700	OS02g0126200
OS01g0713200	OS02g0126300
OS01g0713800	OS02g0129800
OS01g0715600	OS02g0130200
OS01g0716200	OS02g0134200
OS01g0716300	OS02g0134300
OS01g0716500	OS02g0137700
OS01g0717700	OS02g0138100
OS01g0719600	OS02g0139900
OS01g0719700	OS02g0140500
OS01g0719800	OS02g0140800
OS01g0720300	OS02g0142800
OS01g0720500	OS02g0143300
OS01g0720600	OS02g0144800
OS01g0720801	OS02g0147500
OS01g0721000	OS02g0148500
OS01g0721300	OS02g0150100
OS01g0722700	OS02g0152300
OS01g0723400	OS02g0153300
OS01g0723500	OS02g0157100
OS01g0723600	OS02g0157950
OS01g0723700	OS02g0158500
OS01g0723800	OS02g0159300
OS01g0724700	OS02g0160300
OS01g0726100	OS02g0160800
OS01g0727900	OS02g0161050
OS01g0728000	OS02g0162600
OS01g0728100	OS02g0164000
OS01g0728150	OS02g0165800
OS01g0729400	OS02g0166875
OS01g0730400	OS02g0168850
OS01g0730700	OS02g0171100
OS01g0731100	OS02g0173300
OS01g0732300	OS02g0175000
OS01g0733500	OS02g0179500
OS01g0734000	OS02g0179600
OS01g0735300	OS02g0182850
OS01g0738100	OS02g0185300
OS01g0739400	OS02g0185400
OS01g0740500	OS02g0187000
OS01g0741900	OS02g0190100
OS01g0742200	OS02g0190950
OS01g0743200	OS02g0191600
OS01g0743300	OS02g0192200
OS01g0744000	OS02g0193100
OS01g0745400	OS02g0193300
OS01g0746700	OS02g0197950
OS01g0747500	OS02g0198366
OS01g0748000	OS02g0202950
OS01g0748500	OS02g0204400
OS01g0749200	OS02g0205500
OS01g0749400	OS02g0206833
OS01g0750000	OS02g0208650
OS01g0750500	OS02g0208675
OS01g0752200	OS02g0209300
OS01g0753150	OS02g0214500
OS01g0753800	OS02g0214900
OS01g0754100	OS02g0215000
OS01g0756200	OS02g0215400
OS01g0756900	OS02g0221300
OS01g0757400	OS02g0223850
OS01g0757900	OS02g0230625
OS01g0758000	OS02g0235600
OS01g0758200	OS02g0242900
OS01g0758500	OS02g0244100
OS01g0759000	OS02g0245301
OS01g0759800	OS02g0248800
OS01g0760300	OS02g0249800
OS01g0761300	OS02g0249900
OS01g0763100	OS02g0250400
OS01g0763600	OS02g0250600
OS01g0765500	OS02g0251800
OS01g0765600	OS02g0259850
OS01g0766000	OS02g0259900
OS01g0766400	OS02g0265300
OS01g0766900	OS02g0265900
OS01g0766966	OS02g0268600
OS01g0768300	OS02g0278700
OS01g0769200	OS02g0282900
OS01g0770100	OS02g0284500
OS01g0773700	OS02g0285900
OS01g0775400	OS02g0286500
OS01g0776500	OS02g0286891
OS01g0776600	OS02g0288400
OS01g0777300	OS02g0288600
OS01g0781700	OS02g0293575
OS01g0782100	OS02g0300700
OS01g0783100	OS02g0306801
OS01g0787600	OS02g0307050
OS01g0788400	OS02g0313500
OS01g0788451	OS02g0313700
OS01g0788700	OS02g0317600
OS01g0794650	OS02g0318200
OS01g0794800	OS02g0324200
OS01g0794900	OS02g0326100
OS01g0796000	OS02g0332450
OS01g0796400	OS02g0437200
OS01g0798500	OS02g0451501
OS01g0798800	OS02g0452500
OS01g0799500	OS02g0452700
OS01g0799900	OS02g0454300
OS01g0800500	OS02g0456100
OS01g0802100	OS02g0457600
OS01g0802700	OS02g0459400
OS01g0803200	OS02g0461400
OS01g0805000	OS02g0462800
OS01g0805200	OS02g0464700
OS01g0805600	OS02g0467000
OS01g0807900	OS02g0467600
OS01g0808100	OS02g0475500
OS01g0808900	OS02g0478900
OS01g0810300	OS02g0489500
OS01g0812800	OS02g0489600
OS01g0812900	OS02g0491300
OS01g0813000	OS02g0497600
OS01g0813800	OS02g0504050
OS01g0814100	OS02g0504800
OS01g0814200	OS02g0505500
OS01g0814300	OS02g0506600
OS01g0815850	OS02g0512000
OS01g0816100	OS02g0516400
OS01g0817100	OS02g0518500
OS01g0817900	OS02g0522100
OS01g0820400	OS02g0525501
OS01g0821900	OS02g0526400
OS01g0822001	OS02g0526650
OS01g0823100	OS02g0527300
OS01g0823200	OS02g0530600
OS01g0823400	OS02g0531300
OS01g0823500	OS02g0531450
OS01g0823700	OS02g0532401
OS01g0824500	OS02g0532800
OS01g0824800	OS02g0536500
OS01g0826000	OS02g0537400
OS01g0826800	OS02g0537775
OS01g0827300	OS02g0539100
OS01g0828100	OS02g0540700
OS01g0828300	OS02g0543300
OS01g0829000	OS02g0546400
OS01g0829100	OS02g0546600
OS01g0829400	OS02g0548700
OS01g0831250	OS02g0552200
OS01g0831300	OS02g0552550
OS01g0832000	OS02g0555832
OS01g0832600	OS02g0557000
OS01g0833500	OS02g0557100
OS01g0834100	OS02g0561900
OS01g0834125	OS02g0566000
OS01g0834600	OS02g0566300
OS01g0835900	OS02g0566400
OS01g0836900	OS02g0572200
OS01g0838200	OS02g0572400
OS01g0838400	OS02g0574800
OS01g0838600	OS02g0576600
OS01g0838800	OS02g0578366
OS01g0842400	OS02g0580000
OS01g0842500	OS02g0580500
OS01g0842801	OS02g0586600
OS01g0843300	OS02g0586900
OS01g0846500	OS02g0587300
OS01g0847100	OS02g0588700
OS01g0849100	OS02g0592700
OS01g0849500	OS02g0595900
OS01g0850550	OS02g0597200
OS01g0850700	OS02g0597300
OS01g0851700	OS02g0599150
OS01g0852000	OS02g0601000
OS01g0852200	OS02g0601100
OS01g0852400	OS02g0601350
OS01g0852900	OS02g0602100
OS01g0854400	OS02g0609000
OS01g0854500	OS02g0611200
OS01g0855400	OS02g0612200
OS01g0856000	OS02g0612700
OS01g0856500	OS02g0612900
OS01g0857600	OS02g0613100
OS01g0857650	OS02g0614200
OS01g0860400	OS02g0616600
OS01g0860900	OS02g0618100
OS01g0861400	OS02g0619801
OS01g0861900	OS02g0622500
OS01g0863500	OS02g0623932
OS01g0863800	OS02g0624100
OS01g0865100	OS02g0624400
OS01g0866400	OS02g0624700
OS01g0868300	OS02g0625300
OS01g0869300	OS02g0628000
OS01g0871600	OS02g0629101
OS01g0872000	OS02g0630100
OS01g0872100	OS02g0631100
OS01g0872300	OS02g0633066
OS01g0872500	OS02g0635700
OS01g0875300	OS02g0639000
OS01g0876650	OS02g0640100
OS01g0876800	OS02g0640401
OS01g0878000	OS02g0643800
OS01g0878300	OS02g0648900
OS01g0878900	OS02g0651900
OS01g0880300	OS02g0653850
OS01g0883800	OS02g0654600
OS01g0884400	OS02g0664000
OS01g0884500	OS02g0665500
OS01g0886700	OS02g0666900
OS01g0887100	OS02g0668100
OS01g0887400	OS02g0669100
OS01g0888300	OS02g0669366
OS01g0888900	OS02g0669500
OS01g0889900	OS02g0670700
OS01g0890200	OS02g0670900
OS01g0890500	OS02g0671400
OS01g0891400	OS02g0673100
OS01g0892600	OS02g0675400
OS01g0892800	OS02g0676500
OS01g0893700	OS02g0676800
OS01g0895200	OS02g0677300
OS01g0895300	OS02g0678300
OS01g0896300	OS02g0681100
OS01g0897000	OS02g0683500
OS01g0897300	OS02g0684900
OS01g0897600	OS02g0685200
OS01g0898400	OS02g0685350
OS01g0899700	OS02g0685750
OS01g0901600	OS02g0686700
OS01g0902700	OS02g0686800
OS01g0904200	OS02g0687200
OS01g0904400	OS02g0689000
OS01g0907600	OS02g0689132
OS01g0908400	OS02g0691900
OS01g0908600	OS02g0694700
OS01g0909150	OS02g0699000
OS01g0909200	OS02g0699300
OS01g0909300	OS02g0700400
OS01g0909400	OS02g0702000
OS01g0910500	OS02g0702100
OS01g0913300	OS02g0703600
OS01g0914100	OS02g0703800
OS01g0915800	OS02g0706900
OS01g0915900	OS02g0707200
OS01g0916000	OS02g0709000
OS01g0916100	OS02g0713900
OS01g0917200	OS02g0716800
OS01g0917900	OS02g0716950
OS01g0918100	OS02g0718600
OS01g0920100	OS02g0720400
OS01g0920450	OS02g0724100
OS01g0921100	OS02g0727200
OS01g0921800	OS02g0730100
OS01g0923950	OS02g0732400
OS01g0924200	OS02g0733900
OS01g0925300	OS02g0734400
OS01g0926800	OS02g0734900
OS01g0927000	OS02g0735150
OS01g0927900	OS02g0736100
OS01g0928600	OS02g0736700
OS01g0929000	OS02g0739100
OS01g0930400	OS02g0742351
OS01g0930950	OS02g0744100
OS01g0931000	OS02g0749000
OS01g0931100	OS02g0751900
OS01g0931200	OS02g0755450
OS01g0932950	OS02g0755500
OS01g0933500	OS02g0755600
OS01g0933900	OS02g0755900
OS01g0935000	OS02g0756200
OS01g0935200	OS02g0756800
OS01g0935500	OS02g0757100
OS01g0935700	OS02g0758200
OS01g0935800	OS02g0759400
OS01g0936600	OS02g0764700
OS01g0936900	OS02g0767100
OS01g0937100	OS02g0767800
OS01g0937200	OS02g0768000
OS01g0937500	OS02g0768300
OS01g0937600	OS02g0771100
OS01g0937900	OS02g0771700
OS01g0938400	OS02g0773700
OS01g0939600	OS02g0774100
OS01g0944700	OS02g0776900
OS01g0944800	OS02g0781300
OS01g0945150	OS02g0781900
OS01g0945650	OS02g0782366
OS01g0946500	OS02g0782500
OS01g0946700	OS02g0787300
OS01g0947800	OS02g0789600
OS01g0947833	OS02g0791500
OS01g0948100	OS02g0793150
OS01g0949800	OS02g0793400
OS01g0949900	OS02g0797300
OS01g0950700	OS02g0797600
OS01g0951100	OS02g0798400
OS01g0951200	OS02g0799400
OS01g0951400	OS02g0805100
OS01g0952600	OS02g0805400
OS01g0952700	OS02g0810600
OS01g0952800	OS02g0811600
OS01g0953100	OS02g0812000
OS01g0953600	OS02g0812500
OS01g0954100	OS02g0813000
OS01g0956500	OS02g0813083
OS01g0957100	OS02g0813200
OS01g0958800	OS02g0813500
OS01g0959750	OS02g0815100
OS01g0960600	OS02g0817200
OS01g0962300	OS02g0819400
OS01g0962700	OS02g0819450
OS01g0963000	OS02g0820100
OS01g0963800	OS02g0822450
OS01g0965900	OS02g0824100
OS01g0967900	OS02g0824350
OS01g0968400	OS02g0825650
OS01g0971000	OS02g0827200
OS01g0971400	OS02g0828400
OS01g0971500	OS02g0828500
OS01g0972300	OS02g0833000
OS01g0972800	OS02g0833300
OS01g0972900	OS03g0103900
OS01g0973200	OS03g0107500
OS01g0974200	OS03g0107700
OS01g0975300	OS03g0108800
OS01g0976450	OS03g0109450
OS01g0976500	OS03g0110900
OS01g0976950	OS03g0111000
OS01g0977400	OS03g0116316
OS01g0978500	OS03g0116366
OS02g0101000	OS03g0117000
OS02g0101400	OS03g0117100
OS02g0102000	OS03g0119100
OS02g0102300	OS03g0126850
OS02g0102800	OS03g0129850
OS02g0104100	OS03g0131333
OS02g0105200	OS03g0132200
OS02g0105400	OS03g0132250
OS02g0105500	OS03g0133500
OS02g0106100	OS03g0136800
OS02g0106600	OS03g0137300
OS02g0107200	OS03g0137700
OS02g0108800	OS03g0138000
OS02g0108900	OS03g0140650
OS02g0109100	OS03g0140900
OS02g0110500	OS03g0141200
OS02g0111700	OS03g0143900
OS02g0111800	OS03g0144700
OS02g0112000	OS03g0145150
OS02g0112900	OS03g0145200
OS02g0114200	OS03g0145775
OS02g0114800	OS03g0145900
OS02g0115700	OS03g0146900
OS02g0116800	OS03g0147001
OS02g0117700	OS03g0147150
OS02g0118000	OS03g0147400
OS02g0118800	OS03g0148000
OS02g0119800	OS03g0148700
OS02g0120200	OS03g0152300
OS02g0120400	OS03g0156600
OS02g0120900	OS03g0158000
OS02g0121000	OS03g0158300
OS02g0121800	OS03g0159150
OS02g0122400	OS03g0159600
OS02g0122500	OS03g0160000
OS02g0122600	OS03g0161200
OS02g0122700	OS03g0163150
OS02g0123100	OS03g0165375
OS02g0123500	OS03g0165900
OS02g0125700	OS03g0167000
OS02g0126600	OS03g0167600
OS02g0128000	OS03g0167775
OS02g0128200	OS03g0168100
OS02g0131050	OS03g0168600
OS02g0131100	OS03g0168800
OS02g0131800	OS03g0170400
OS02g0132200	OS03g0172200
OS02g0133400	OS03g0172400
OS02g0134400	OS03g0176100
OS02g0135300	OS03g0176700
OS02g0139700	OS03g0176800
OS02g0141000	OS03g0177300
OS02g0141300	OS03g0178300
OS02g0142875	OS03g0178550
OS02g0143100	OS03g0179200
OS02g0148600	OS03g0179700
OS02g0148700	OS03g0180900
OS02g0149900	OS03g0181100
OS02g0150300	OS03g0181800
OS02g0150700	OS03g0183200
OS02g0151300	OS03g0183500
OS02g0152400	OS03g0183950
OS02g0152900	OS03g0184100
OS02g0152950	OS03g0187350
OS02g0153450	OS03g0187400
OS02g0153700	OS03g0187550
OS02g0154000	OS03g0187600
OS02g0154200	OS03g0187700
OS02g0155900	OS03g0188100
OS02g0156600	OS03g0188200
OS02g0156633	OS03g0188500
OS02g0157600	OS03g0189100
OS02g0159000	OS03g0190400
OS02g0160000	OS03g0192550
OS02g0161800	OS03g0193901
OS02g0162200	OS03g0194300
OS02g0163400	OS03g0194500
OS02g0167200	OS03g0195100
OS02g0168400	OS03g0196600
OS02g0169151	OS03g0197800
OS02g0169300	OS03g0198200
OS02g0169700	OS03g0199200
OS02g0170701	OS03g0200000
OS02g0173600	OS03g0201500
OS02g0174300	OS03g0201800
OS02g0175400	OS03g0205400
OS02g0175600	OS03g0206201
OS02g0176900	OS03g0206300
OS02g0177600	OS03g0213700
OS02g0177700	OS03g0218100
OS02g0177900	OS03g0218500
OS02g0178500	OS03g0221200
OS02g0179250	OS03g0221800
OS02g0179400	OS03g0222100
OS02g0180500	OS03g0222500
OS02g0180900	OS03g0224700
OS02g0181700	OS03g0225200
OS02g0182600	OS03g0226800
OS02g0184300	OS03g0227601
OS02g0184700	OS03g0227700
OS02g0184900	OS03g0227750
OS02g0186100	OS03g0229551
OS02g0186200	OS03g0229801
OS02g0186500	OS03g0230300
OS02g0186900	OS03g0231000
OS02g0187300	OS03g0233000
OS02g0187600	OS03g0236675
OS02g0189000	OS03g0236900
OS02g0189300	OS03g0241900
OS02g0189400	OS03g0244466
OS02g0190600	OS03g0245800
OS02g0191300	OS03g0247900
OS02g0192500	OS03g0248500
OS02g0192700	OS03g0251425
OS02g0193600	OS03g0251600
OS02g0193732	OS03g0258000
OS02g0194900	OS03g0258200
OS02g0195500	OS03g0258500
OS02g0196000	OS03g0259001
OS02g0197125	OS03g0265001
OS02g0197300	OS03g0265200
OS02g0197600	OS03g0265666
OS02g0198400	OS03g0266900
OS02g0198500	OS03g0267000
OS02g0198700	OS03g0267100
OS02g0199300	OS03g0268450
OS02g0199600	OS03g0270800
OS02g0199800	OS03g0275400
OS02g0200300	OS03g0275700
OS02g0203300	OS03g0275800
OS02g0204700	OS03g0275900
OS02g0206400	OS03g0276300
OS02g0206700	OS03g0277300
OS02g0208100	OS03g0278200
OS02g0209900	OS03g0278366
OS02g0210100	OS03g0279832
OS02g0211100	OS03g0279950
OS02g0212300	OS03g0280800
OS02g0212400	OS03g0282700
OS02g0212500	OS03g0283000
OS02g0212900	OS03g0283100
OS02g0213100	OS03g0283750
OS02g0214400	OS03g0284100
OS02g0215600	OS03g0286900
OS02g0215900	OS03g0287400
OS02g0216150	OS03g0289200
OS02g0216300	OS03g0289300
OS02g0216400	OS03g0290300
OS02g0217250	OS03g0291200
OS02g0218550	OS03g0291500
OS02g0218700	OS03g0293600
OS02g0219050	OS03g0295866
OS02g0219200	OS03g0296200
OS02g0221100	OS03g0296800
OS02g0223700	OS03g0297000
OS02g0224400	OS03g0298900
OS02g0226600	OS03g0301200
OS02g0226801	OS03g0302800
OS02g0227600	OS03g0304100
OS02g0228300	OS03g0305600
OS02g0228900	OS03g0306700
OS02g0229400	OS03g0307200
OS02g0229600	OS03g0307300
OS02g0230000	OS03g0310800
OS02g0230875	OS03g0310900
OS02g0231700	OS03g0312300
OS02g0232900	OS03g0312500
OS02g0234400	OS03g0314800
OS02g0234450	OS03g0316200
OS02g0234700	OS03g0316900
OS02g0236600	OS03g0318400
OS02g0236800	OS03g0319400
OS02g0237000	OS03g0320600
OS02g0240100	OS03g0322200
OS02g0241100	OS03g0324200
OS02g0243300	OS03g0325000
OS02g0244000	OS03g0325400
OS02g0245900	OS03g0325600
OS02g0247000	OS03g0326100
OS02g0247100	OS03g0328900
OS02g0247200	OS03g0329500
OS02g0249300	OS03g0330200
OS02g0251900	OS03g0332500
OS02g0252200	OS03g0333050
OS02g0252300	OS03g0333700
OS02g0253150	OS03g0334300
OS02g0253700	OS03g0335200
OS02g0254600	OS03g0338400
OS02g0255500	OS03g0338600
OS02g0255900	OS03g0340601
OS02g0256200	OS03g0341300
OS02g0257300	OS03g0344650
OS02g0258200	OS03g0353300
OS02g0258250	OS03g0354500
OS02g0258300	OS03g0356498
OS02g0258800	OS03g0358800
OS02g0259600	OS03g0360200
OS02g0261000	OS03g0360800
OS02g0264800	OS03g0362500
OS02g0267700	OS03g0365200
OS02g0272300	OS03g0366525
OS02g0272400	OS03g0370800
OS02g0273100	OS03g0371000
OS02g0273900	OS03g0371400
OS02g0275200	OS03g0372900
OS02g0280200	OS03g0373500
OS02g0285300	OS03g0374500
OS02g0285700	OS03g0377600
OS02g0286850	OS03g0378200
OS02g0288100	OS03g0379300
OS02g0297200	OS03g0386000
OS02g0298900	OS03g0387900
OS02g0301100	OS03g0389100
OS02g0302200	OS03g0397500
OS02g0302700	OS03g0403400
OS02g0303200	OS03g0405900
OS02g0306401	OS03g0412400
OS02g0307900	OS03g0416300
OS02g0312600	OS03g0418700
OS02g0321600	OS03g0421300
OS02g0323000	OS03g0422300
OS02g0327500	OS03g0424300
OS02g0327700	OS03g0425300
OS02g0328300	OS03g0425900
OS02g0433900	OS03g0427300
OS02g0436400	OS03g0430000
OS02g0438900	OS03g0432200
OS02g0439200	OS03g0433733
OS02g0445100	OS03g0435300
OS02g0445300	OS03g0439500
OS02g0445600	OS03g0439900
OS02g0453100	OS03g0556600
OS02g0457500	OS03g0558700
OS02g0458100	OS03g0559700
OS02g0459300	OS03g0559900
OS02g0460200	OS03g0561283
OS02g0461000	OS03g0561400
OS02g0462401	OS03g0562400
OS02g0465600	OS03g0566500
OS02g0470000	OS03g0570800
OS02g0479100	OS03g0574900
OS02g0481900	OS03g0575700
OS02g0483800	OS03g0579900
OS02g0489800	OS03g0582300
OS02g0490500	OS03g0584050
OS02g0493050	OS03g0594500
OS02g0499300	OS03g0596101
OS02g0501350	OS03g0596900
OS02g0503100	OS03g0597400
OS02g0503500	OS03g0603200
OS02g0503700	OS03g0606333
OS02g0504700	OS03g0609500
OS02g0506100	OS03g0612400
OS02g0507100	OS03g0615300
OS02g0507900	OS03g0618300
OS02g0510200	OS03g0618800
OS02g0510400	OS03g0619600
OS02g0511100	OS03g0622200
OS02g0511600	OS03g0626100
OS02g0511800	OS03g0626700
OS02g0511900	OS03g0626800
OS02g0511901	OS03g0629800
OS02g0513100	OS03g0634400
OS02g0513800	OS03g0636800
OS02g0514712	OS03g0638900
OS02g0516800	OS03g0639233
OS02g0517900	OS03g0643433
OS02g0519700	OS03g0645200
OS02g0522800	OS03g0646032
OS02g0525100	OS03g0646800
OS02g0528500	OS03g0648500
OS02g0528900	OS03g0650900
OS02g0529700	OS03g0651800
OS02g0529900	OS03g0659450
OS02g0530100	OS03g0660700
OS02g0533700	OS03g0663900
OS02g0533800	OS03g0664650
OS02g0534400	OS03g0666600
OS02g0534550	OS03g0666800
OS02g0537200	OS03g0667500
OS02g0537700	OS03g0669900
OS02g0538700	OS03g0670366
OS02g0539200	OS03g0679800
OS02g0540000	OS03g0680100
OS02g0540400	OS03g0680400
OS02g0541325	OS03g0680500
OS02g0541900	OS03g0680566
OS02g0542450	OS03g0681900
OS02g0543000	OS03g0684700
OS02g0543900	OS03g0686050
OS02g0545000	OS03g0687100
OS02g0549650	OS03g0689300
OS02g0549900	OS03g0696150
OS02g0551600	OS03g0699000
OS02g0553000	OS03g0700400
OS02g0554100	OS03g0700450
OS02g0554900	OS03g0700800
OS02g0555600	OS03g0701100
OS02g0555700	OS03g0702900
OS02g0556000	OS03g0708750
OS02g0557800	OS03g0710000
OS02g0558100	OS03g0710700
OS02g0558300	OS03g0712000
OS02g0558600	OS03g0712800
OS02g0560450	OS03g0716900
OS02g0562100	OS03g0717900
OS02g0562700	OS03g0722000
OS02g0563000	OS03g0722500
OS02g0567100	OS03g0723400
OS02g0568200	OS03g0724600
OS02g0568700	OS03g0727200
OS02g0569000	OS03g0729000
OS02g0569400	OS03g0729600
OS02g0569900	OS03g0731025
OS02g0570400	OS03g0735900
OS02g0570900	OS03g0739500
OS02g0571100	OS03g0739700
OS02g0574500	OS03g0740200
OS02g0575700	OS03g0740833
OS02g0575800	OS03g0741000
OS02g0575900	OS03g0741100
OS02g0576900	OS03g0741600
OS02g0577300	OS03g0743800
OS02g0577900	OS03g0745000
OS02g0579300	OS03g0745100
OS02g0581100	OS03g0745600
OS02g0581500	OS03g0746000
OS02g0581900	OS03g0747400
OS02g0582600	OS03g0747500
OS02g0584700	OS03g0748500
OS02g0584800	OS03g0748700
OS02g0585100	OS03g0748750
OS02g0588250	OS03g0750000
OS02g0588300	OS03g0751100
OS02g0590400	OS03g0754300
OS02g0591000	OS03g0755600
OS02g0591500	OS03g0755800
OS02g0594651	OS03g0758050
OS02g0594700	OS03g0759125
OS02g0596000	OS03g0760200
OS02g0596200	OS03g0760900
OS02g0596700	OS03g0761100
OS02g0597700	OS03g0761300
OS02g0603600	OS03g0762800
OS02g0605500	OS03g0764600
OS02g0605900	OS03g0765500
OS02g0606200	OS03g0766350
OS02g0606600	OS03g0770000
OS02g0608500	OS03g0770100
OS02g0609200	OS03g0772900
OS02g0609500	OS03g0773000
OS02g0610500	OS03g0773300
OS02g0610600	OS03g0776900
OS02g0616100	OS03g0779500
OS02g0617100	OS03g0781300
OS02g0617500	OS03g0782500
OS02g0617800	OS03g0785200
OS02g0620800	OS03g0785900
OS02g0621300	OS03g0786500
OS02g0622400	OS03g0787100
OS02g0625500	OS03g0790000
OS02g0626100	OS03g0790500
OS02g0626532	OS03g0790551
OS02g0627100	OS03g0790600
OS02g0627800	OS03g0790700
OS02g0629800	OS03g0793000
OS02g0633300	OS03g0793700
OS02g0633700	OS03g0793800
OS02g0634700	OS03g0793900
OS02g0635000	OS03g0794200
OS02g0637000	OS03g0795000
OS02g0637200	OS03g0796000
OS02g0638200	OS03g0800400
OS02g0638400	OS03g0801000
OS02g0639500	OS03g0801300
OS02g0639900	OS03g0801900
OS02g0640500	OS03g0802100
OS02g0642200	OS03g0802650
OS02g0643900	OS03g0803800
OS02g0648100	OS03g0804200
OS02g0649800	OS03g0805600
OS02g0650800	OS03g0807900
OS02g0652000	OS03g0808200
OS02g0652100	OS03g0811400
OS02g0652600	OS03g0812300
OS02g0653200	OS03g0815332
OS02g0653400	OS03g0819300
OS02g0654300	OS03g0820300
OS02g0656600	OS03g0820400
OS02g0657550	OS03g0821350
OS02g0658200	OS03g0824000
OS02g0658800	OS03g0825900
OS02g0660100	OS03g0826200
OS02g0662000	OS03g0826700
OS02g0663300	OS03g0826800
OS02g0663800	OS03g0828300
OS02g0666250	OS03g0828600
OS02g0666500	OS03g0831550
OS02g0666700	OS03g0835150
OS02g0667500	OS03g0838800
OS02g0668500	OS03g0839900
OS02g0669000	OS03g0840800
OS02g0669700	OS03g0842900
OS02g0670100	OS03g0843800
OS02g0674400	OS03g0844301
OS02g0675700	OS03g0853200
OS02g0680600	OS03g0855700
OS02g0682600	OS03g0857301
OS02g0684000	OS03g0858200
OS02g0684100	OS03g0858700
OS02g0684500	OS03g0860100
OS02g0687900	OS03g0861200
OS02g0689600	OS04g0103800
OS02g0690600	OS04g0107900
OS02g0690800	OS04g0108101
OS02g0691500	OS04g0111100
OS02g0692700	OS04g0111250
OS02g0693700	OS04g0112533
OS02g0694800	OS04g0113100
OS02g0695600	OS04g0115200
OS02g0697400	OS04g0150300
OS02g0697550	OS04g0150500
OS02g0698800	OS04g0152500
OS02g0699433	OS04g0156200
OS02g0699466	OS04g0166000
OS02g0699500	OS04g0169100
OS02g0699700	OS04g0177500
OS02g0700100	OS04g0184450
OS02g0701600	OS04g0185600
OS02g0702300	OS04g0186400
OS02g0703900	OS04g0200400
OS02g0704000	OS04g0201500
OS02g0704262	OS04g0206300
OS02g0707000	OS04g0206350
OS02g0709350	OS04g0206401
OS02g0709600	OS04g0206500
OS02g0710500	OS04g0209200
OS02g0710700	OS04g0210250
OS02g0711200	OS04g0210700
OS02g0711400	OS04g0223300
OS02g0711900	OS04g0223600
OS02g0712700	OS04g0225100
OS02g0712800	OS04g0227000
OS02g0714600	OS04g0227100
OS02g0715000	OS04g0231800
OS02g0717600	OS04g0244800
OS02g0717800	OS04g0254300
OS02g0719000	OS04g0278100
OS02g0719600	OS04g0286500
OS02g0720600	OS04g0293100
OS02g0720900	OS04g0298600
OS02g0721901	OS04g0301500
OS02g0722001	OS04g0301700
OS02g0722500	OS04g0309500
OS02g0723200	OS04g0321800
OS02g0723400	OS04g0330301
OS02g0725000	OS04g0340300
OS02g0725300	OS04g0351333
OS02g0726000	OS04g0352400
OS02g0726700	OS04g0354600
OS02g0729100	OS04g0357300
OS02g0729400	OS04g0359900
OS02g0730000	OS04g0372700
OS02g0731400	OS04g0379933
OS02g0731500	OS04g0385600
OS02g0731600	OS04g0394100
OS02g0731900	OS04g0399600
OS02g0732300	OS04g0401400
OS02g0733001	OS04g0403600
OS02g0733300	OS04g0407350
OS02g0733400	OS04g0407800
OS02g0735200	OS04g0409200
OS02g0736300	OS04g0411651
OS02g0736800	OS04g0414800
OS02g0737200	OS04g0418500
OS02g0738100	OS04g0420900
OS02g0738200	OS04g0422900
OS02g0738300	OS04g0423100
OS02g0739700	OS04g0423200
OS02g0739900	OS04g0429050
OS02g0740400	OS04g0429400
OS02g0742700	OS04g0430700
OS02g0742800	OS04g0432100
OS02g0742900	OS04g0435000
OS02g0743500	OS04g0435200
OS02g0744000	OS04g0435500
OS02g0744200	OS04g0437500
OS02g0744600	OS04g0439200
OS02g0744650	OS04g0442700
OS02g0744700	OS04g0442800
OS02g0744900	OS04g0444300
OS02g0745200	OS04g0445100
OS02g0745400	OS04g0447100
OS02g0749800	OS04g0447700
OS02g0750100	OS04g0448300
OS02g0750400	OS04g0449500
OS02g0751600	OS04g0450000
OS02g0752300	OS04g0450100
OS02g0753400	OS04g0451000
OS02g0753500	OS04g0455200
OS02g0754300	OS04g0455650
OS02g0755000	OS04g0457100
OS02g0760500	OS04g0458200
OS02g0762200	OS04g0462600
OS02g0762600	OS04g0464966
OS02g0762800	OS04g0466000
OS02g0763000	OS04g0468000
OS02g0763501	OS04g0469500
OS02g0763800	OS04g0473150
OS02g0764100	OS04g0475400
OS02g0765400	OS04g0477300
OS02g0765600	OS04g0480050
OS02g0765900	OS04g0480500
OS02g0766600	OS04g0480600
OS02g0767300	OS04g0480700
OS02g0767400	OS04g0480801
OS02g0768400	OS04g0481700
OS02g0768600	OS04g0482300
OS02g0769200	OS04g0483200
OS02g0769700	OS04g0483550
OS02g0770500	OS04g0484300
OS02g0770700	OS04g0490866
OS02g0772200	OS04g0492800
OS02g0772600	OS04g0497000
OS02g0773600	OS04g0500600
OS02g0774500	OS04g0500900
OS02g0775300	OS04g0506800
OS02g0777400	OS04g0508400
OS02g0779200	OS04g0508500
OS02g0779300	OS04g0511600
OS02g0780536	OS04g0513100
OS02g0781400	OS04g0514600
OS02g0782800	OS04g0516600
OS02g0782900	OS04g0517100
OS02g0783625	OS04g0518400
OS02g0783700	OS04g0518600
OS02g0784100	OS04g0521900
OS02g0785000	OS04g0522500
OS02g0785200	OS04g0523000
OS02g0785600	OS04g0523100
OS02g0785700	OS04g0523812
OS02g0786400	OS04g0528000
OS02g0786900	OS04g0532100
OS02g0787000	OS04g0532200
OS02g0787600	OS04g0532700
OS02g0790600	OS04g0532800
OS02g0794300	OS04g0533700
OS02g0794700	OS04g0534600
OS02g0797400	OS04g0537100
OS02g0797500	OS04g0538000
OS02g0798200	OS04g0538750
OS02g0798800	OS04g0539701
OS02g0799700	OS04g0540500
OS02g0802400	OS04g0541700
OS02g0802500	OS04g0542302
OS02g0804600	OS04g0543100
OS02g0805200	OS04g0543900
OS02g0806500	OS04g0546500
OS02g0807800	OS04g0547800
OS02g0808800	OS04g0550200
OS02g0809800	OS04g0556000
OS02g0810200	OS04g0556300
OS02g0811400	OS04g0556350
OS02g0811800	OS04g0556400
OS02g0812700	OS04g0562500
OS02g0813600	OS04g0566700
OS02g0814200	OS04g0568700
OS02g0814300	OS04g0569100
OS02g0814400	OS04g0571800
OS02g0815200	OS04g0572100
OS02g0815500	OS04g0572200
OS02g0816300	OS04g0574700
OS02g0816800	OS04g0577337
OS02g0817000	OS04g0577600
OS02g0817600	OS04g0578400
OS02g0817700	OS04g0578550
OS02g0820400	OS04g0578800
OS02g0820500	OS04g0580001
OS02g0821400	OS04g0581400
OS02g0822100	OS04g0583800
OS02g0822600	OS04g0583900
OS02g0823100	OS04g0584201
OS02g0823200	OS04g0584750
OS02g0823900	OS04g0585050
OS02g0826050	OS04g0585700
OS02g0826200	OS04g0586700
OS02g0827600	OS04g0593800
OS02g0828566	OS04g0600900
OS02g0828900	OS04g0602000
OS02g0829100	OS04g0602600
OS02g0829800	OS04g0603300
OS02g0830200	OS04g0603900
OS02g0830300	OS04g0604000
OS02g0831200	OS04g0604300
OS02g0831400	OS04g0605500
OS02g0831800	OS04g0609600
OS02g0832000	OS04g0615500
OS02g0832100	OS04g0615550
OS02g0833600	OS04g0615800
OS02g0833900	OS04g0616050
OS02g0834300	OS04g0617050
OS03g0100010	OS04g0618700
OS03g0100100	OS04g0623300
OS03g0100800	OS04g0623550
OS03g0101100	OS04g0625200
OS03g0101300	OS04g0627000
OS03g0101500	OS04g0627900
OS03g0101700	OS04g0628100
OS03g0102300	OS04g0628300
OS03g0102333	OS04g0628900
OS03g0102366	OS04g0629500
OS03g0102500	OS04g0630300
OS03g0103200	OS04g0632000
OS03g0106200	OS04g0632100
OS03g0106300	OS04g0634600
OS03g0106400	OS04g0635100
OS03g0106550	OS04g0635400
OS03g0108000	OS04g0638700
OS03g0108500	OS04g0639200
OS03g0109300	OS04g0641300
OS03g0109700	OS04g0644000
OS03g0111100	OS04g0648400
OS03g0111200	OS04g0649051
OS03g0111300	OS04g0650366
OS03g0111400	OS04g0650600
OS03g0113100	OS04g0650700
OS03g0114000	OS04g0652400
OS03g0115000	OS04g0652450
OS03g0115200	OS04g0652500
OS03g0115800	OS04g0652600
OS03g0118100	OS04g0653600
OS03g0118400	OS04g0655300
OS03g0118600	OS04g0657300
OS03g0118800	OS04g0657600
OS03g0119900	OS04g0658700
OS03g0119966	OS04g0660500
OS03g0120000	OS04g0667200
OS03g0120200	OS04g0667400
OS03g0120400	OS04g0669300
OS03g0121300	OS04g0670500
OS03g0121700	OS04g0671200
OS03g0122100	OS04g0671300
OS03g0122200	OS04g0672600
OS03g0122300	OS04g0672900
OS03g0122600	OS04g0673700
OS03g0124100	OS04g0673800
OS03g0124200	OS04g0674350
OS03g0125000	OS04g0674400
OS03g0125700	OS04g0677100
OS03g0125800	OS04g0677300
OS03g0127500	OS04g0677400
OS03g0127700	OS04g0679967
OS03g0128000	OS04g0682600
OS03g0128100	OS04g0685700
OS03g0128200	OS04g0687800
OS03g0128300	OS04g0690800
OS03g0128500	OS04g0691000
OS03g0129300	OS05g0101300
OS03g0129400	OS05g0103000
OS03g0130100	OS05g0104750
OS03g0130750	OS05g0107801
OS03g0130900	OS05g0108450
OS03g0130950	OS05g0108950
OS03g0134500	OS05g0109100
OS03g0134800	OS05g0112101
OS03g0134900	OS05g0113100
OS03g0135100	OS05g0113300
OS03g0135200	OS05g0114100
OS03g0137600	OS05g0114800
OS03g0138500	OS05g0114950
OS03g0138600	OS05g0116700
OS03g0138700	OS05g0119100
OS03g0140400	OS05g0119200
OS03g0141700	OS05g0125050
OS03g0141800	OS05g0127400
OS03g0142200	OS05g0129800
OS03g0143400	OS05g0130500
OS03g0143700	OS05g0131000
OS03g0143851	OS05g0138300
OS03g0144000	OS05g0140800
OS03g0144300	OS05g0143500
OS03g0146200	OS05g0143550
OS03g0146300	OS05g0145650
OS03g0149200	OS05g0148800
OS03g0149700	OS05g0151200
OS03g0152400	OS05g0151300
OS03g0152900	OS05g0154800
OS03g0153400	OS05g0154850
OS03g0153900	OS05g0155050
OS03g0158700	OS05g0156900
OS03g0159900	OS05g0163500
OS03g0160600	OS05g0163600
OS03g0162000	OS05g0165450
OS03g0162200	OS05g0168200
OS03g0162300	OS05g0169200
OS03g0162800	OS05g0170700
OS03g0162900	OS05g0172800
OS03g0163000	OS05g0178100
OS03g0163200	OS05g0179000
OS03g0163600	OS05g0181902
OS03g0164200	OS05g0182500
OS03g0165000	OS05g0182600
OS03g0165266	OS05g0183100
OS03g0165400	OS05g0193700
OS03g0165800	OS05g0194500
OS03g0166200	OS05g0194550
OS03g0167550	OS05g0196200
OS03g0168000	OS05g0197300
OS03g0168300	OS05g0200700
OS03g0168700	OS05g0205000
OS03g0168900	OS05g0205050
OS03g0169500	OS05g0209000
OS03g0170600	OS05g0209200
OS03g0170701	OS05g0218100
OS03g0170800	OS05g0223200
OS03g0171300	OS05g0226000
OS03g0171900	OS05g0231700
OS03g0173900	OS05g0238400
OS03g0174200	OS05g0244900
OS03g0174300	OS05g0245300
OS03g0174500	OS05g0247400
OS03g0175600	OS05g0248301
OS03g0178400	OS05g0249100
OS03g0179000	OS05g0257100
OS03g0179400	OS05g0272400
OS03g0180100	OS05g0287800
OS03g0181500	OS05g0296800
OS03g0181675	OS05g0297850
OS03g0182600	OS05g0299101
OS03g0182800	OS05g0302350
OS03g0183000	OS05g0305900
OS03g0183800	OS05g0318166
OS03g0184300	OS05g0324000
OS03g0184500	OS05g0328901
OS03g0185700	OS05g0330150
OS03g0186900	OS05g0330600
OS03g0187800	OS05g0332600
OS03g0189600	OS05g0333000
OS03g0192600	OS05g0341900
OS03g0195300	OS05g0343400
OS03g0195450	OS05g0349800
OS03g0196100	OS05g0350700
OS03g0196250	OS05g0351200
OS03g0196400	OS05g0356800
OS03g0197100	OS05g0357525
OS03g0197175	OS05g0359833
OS03g0197200	OS05g0362600
OS03g0197300	OS05g0365450
OS03g0199000	OS05g0366600
OS03g0199500	OS05g0371100
OS03g0200800	OS05g0373900
OS03g0201000	OS05g0378200
OS03g0201901	OS05g0380900
OS03g0202001	OS05g0382200
OS03g0204600	OS05g0382500
OS03g0204900	OS05g0385400
OS03g0206400	OS05g0385650
OS03g0206700	OS05g0387750
OS03g0208500	OS05g0389400
OS03g0208600	OS05g0389800
OS03g0208700	OS05g0389900
OS03g0208800	OS05g0395116
OS03g0209500	OS05g0404901
OS03g0209600	OS05g0410200
OS03g0209700	OS05g0412300
OS03g0209800	OS05g0412400
OS03g0210200	OS05g0414400
OS03g0210500	OS05g0415400
OS03g0210700	OS05g0419500
OS03g0210900	OS05g0420300
OS03g0212200	OS05g0421450
OS03g0212400	OS05g0421600
OS03g0212600	OS05g0421900
OS03g0214000	OS05g0423701
OS03g0214100	OS05g0426033
OS03g0215700	OS05g0427300
OS03g0216500	OS05g0428600
OS03g0216700	OS05g0429400
OS03g0216800	OS05g0429500
OS03g0216900	OS05g0432700
OS03g0219100	OS05g0435300
OS03g0219200	OS05g0437401
OS03g0219900	OS05g0439750
OS03g0220100	OS05g0440100
OS03g0222600	OS05g0440201
OS03g0223000	OS05g0440300
OS03g0223100	OS05g0440466
OS03g0223400	OS05g0440632
OS03g0225900	OS05g0441750
OS03g0226200	OS05g0443500
OS03g0227400	OS05g0445100
OS03g0227900	OS05g0447620
OS03g0229500	OS05g0447800
OS03g0232600	OS05g0449250
OS03g0233300	OS05g0451200
OS03g0233900	OS05g0453100
OS03g0234000	OS05g0453300
OS03g0234100	OS05g0455200
OS03g0234200	OS05g0456401
OS03g0234500	OS05g0456800
OS03g0234900	OS05g0456925
OS03g0235900	OS05g0460000
OS03g0236200	OS05g0460475
OS03g0236300	OS05g0460900
OS03g0236983	OS05g0461350
OS03g0238300	OS05g0462400
OS03g0238600	OS05g0463300
OS03g0239000	OS05g0464300
OS03g0241600	OS05g0465000
OS03g0242900	OS05g0465800
OS03g0243700	OS05g0466200
OS03g0243900	OS05g0467900
OS03g0243950	OS05g0470600
OS03g0244000	OS05g0472200
OS03g0245901	OS05g0473300
OS03g0246500	OS05g0473401
OS03g0248600	OS05g0476700
OS03g0249100	OS05g0477500
OS03g0250200	OS05g0484700
OS03g0251000	OS05g0488500
OS03g0253200	OS05g0489500
OS03g0253600	OS05g0491400
OS03g0254000	OS05g0493166
OS03g0254200	OS05g0494100
OS03g0255100	OS05g0494200
OS03g0255900	OS05g0495000
OS03g0256400	OS05g0495900
OS03g0256800	OS05g0496100
OS03g0257600	OS05g0496400
OS03g0257900	OS05g0497200
OS03g0258900	OS05g0498333
OS03g0259400	OS05g0498366
OS03g0260600	OS05g0502700
OS03g0261100	OS05g0503300
OS03g0264600	OS05g0505383
OS03g0264800	OS05g0506000
OS03g0265400	OS05g0507300
OS03g0267300	OS05g0510100
OS03g0267500	OS05g0510200
OS03g0267600	OS05g0511050
OS03g0268900	OS05g0513400
OS03g0273800	OS05g0516700
OS03g0275300	OS05g0518000
OS03g0277000	OS05g0519700
OS03g0277500	OS05g0520401
OS03g0277600	OS05g0527000
OS03g0277700	OS05g0533200
OS03g0279200	OS05g0533301
OS03g0279400	OS05g0533500
OS03g0279500	OS05g0534800
OS03g0279700	OS05g0536225
OS03g0279816	OS05g0536250
OS03g0281100	OS05g0541100
OS03g0281201	OS05g0541301
OS03g0282100	OS05g0542001
OS03g0283400	OS05g0542150
OS03g0283900	OS05g0542300
OS03g0284400	OS05g0544600
OS03g0284650	OS05g0544750
OS03g0284700	OS05g0547800
OS03g0285300	OS05g0548200
OS03g0285700	OS05g0548300
OS03g0288900	OS05g0552900
OS03g0289800	OS05g0553300
OS03g0291800	OS05g0555000
OS03g0292700	OS05g0556201
OS03g0292900	OS05g0559000
OS03g0293100	OS05g0560400
OS03g0293450	OS05g0560500
OS03g0293700	OS05g0561900
OS03g0294700	OS05g0562000
OS03g0294800	OS05g0562300
OS03g0297100	OS05g0562350
OS03g0297400	OS05g0563050
OS03g0297800	OS05g0563100
OS03g0297850	OS05g0563900
OS03g0299900	OS05g0563950
OS03g0300400	OS05g0564300
OS03g0301800	OS05g0564450
OS03g0302900	OS05g0564500
OS03g0304400	OS05g0565500
OS03g0305500	OS05g0565701
OS03g0306100	OS05g0567200
OS03g0306400	OS05g0568100
OS03g0307400	OS05g0569500
OS03g0308200	OS05g0571200
OS03g0309250	OS05g0571300
OS03g0309300	OS05g0571800
OS03g0310000	OS05g0572800
OS03g0310600	OS05g0573300
OS03g0311000	OS05g0573400
OS03g0311600	OS05g0573600
OS03g0313300	OS05g0574500
OS03g0313600	OS05g0574600
OS03g0314500	OS05g0577900
OS03g0318500	OS05g0578100
OS03g0319000	OS05g0580600
OS03g0319200	OS05g0580800
OS03g0320000	OS05g0582300
OS03g0320100	OS05g0582350
OS03g0320800	OS05g0582400
OS03g0320850	OS05g0582500
OS03g0320900	OS05g0583075
OS03g0321100	OS05g0583100
OS03g0322500	OS05g0584900
OS03g0323200	OS05g0585500
OS03g0327800	OS05g0585800
OS03g0328100	OS05g0586200
OS03g0328400	OS05g0586600
OS03g0331600	OS05g0588900
OS03g0332100	OS05g0590201
OS03g0333400	OS05g0594100
OS03g0335500	OS05g0595000
OS03g0336400	OS05g0595100
OS03g0337600	OS05g0595200
OS03g0338800	OS06g0102700
OS03g0339700	OS06g0103200
OS03g0341200	OS06g0107100
OS03g0341600	OS06g0108900
OS03g0342100	OS06g0109600
OS03g0343400	OS06g0110200
OS03g0343900	OS06g0111600
OS03g0345700	OS06g0113500
OS03g0345901	OS06g0114400
OS03g0347700	OS06g0115300
OS03g0348900	OS06g0126000
OS03g0352800	OS06g0127100
OS03g0353701	OS06g0128000
OS03g0355700	OS06g0129100
OS03g0355800	OS06g0130400
OS03g0356300	OS06g0133500
OS03g0356526	OS06g0134900
OS03g0356582	OS06g0136201
OS03g0358200	OS06g0142100
OS03g0359100	OS06g0143400
OS03g0362200	OS06g0144850
OS03g0363500	OS06g0145400
OS03g0363600	OS06g0145600
OS03g0364700	OS06g0146400
OS03g0365800	OS06g0146600
OS03g0365850	OS06g0146700
OS03g0366000	OS06g0146800
OS03g0368300	OS06g0146900
OS03g0369000	OS06g0147300
OS03g0369600	OS06g0147600
OS03g0372600	OS06g0150300
OS03g0374901	OS06g0152550
OS03g0375200	OS06g0156400
OS03g0375300	OS06g0158100
OS03g0375717	OS06g0160700
OS03g0376600	OS06g0160800
OS03g0376701	OS06g0167150
OS03g0382100	OS06g0169900
OS03g0383900	OS06g0170800
OS03g0385100	OS06g0176200
OS03g0388000	OS06g0184834
OS03g0388900	OS06g0185966
OS03g0389501	OS06g0188400
OS03g0391100	OS06g0193400
OS03g0392600	OS06g0196600
OS03g0393700	OS06g0200350
OS03g0397700	OS06g0200700
OS03g0398250	OS06g0201500
OS03g0399400	OS06g0203500
OS03g0399800	OS06g0207200
OS03g0400200	OS06g0215500
OS03g0400700	OS06g0216000
OS03g0400901	OS06g0216300
OS03g0404500	OS06g0218800
OS03g0404800	OS06g0219500
OS03g0405500	OS06g0220000
OS03g0406100	OS06g0220100
OS03g0407100	OS06g0221300
OS03g0408101	OS06g0223200
OS03g0409600	OS06g0223300
OS03g0411300	OS06g0229000
OS03g0411500	OS06g0229066
OS03g0411600	OS06g0229400
OS03g0411800	OS06g0232600
OS03g0415351	OS06g0232700
OS03g0415600	OS06g0242900
OS03g0416400	OS06g0246600
OS03g0419700	OS06g0252300
OS03g0421000	OS06g0254700
OS03g0421800	OS06g0255200
OS03g0422600	OS06g0255900
OS03g0425200	OS06g0256200
OS03g0429900	OS06g0262501
OS03g0431100	OS06g0262800
OS03g0432000	OS06g0264366
OS03g0432100	OS06g0264650
OS03g0432277	OS06g0270200
OS03g0434400	OS06g0270925
OS03g0434800	OS06g0295000
OS03g0442800	OS06g0296700
OS03g0448200	OS06g0307500
OS03g0452300	OS06g0309550
OS03g0562200	OS06g0310350
OS03g0563300	OS06g0318500
OS03g0563600	OS06g0318600
OS03g0564200	OS06g0318700
OS03g0564600	OS06g0320200
OS03g0565200	OS06g0320300
OS03g0565900	OS06g0324300
OS03g0566600	OS06g0325350
OS03g0567100	OS06g0326000
OS03g0570100	OS06g0336500
OS03g0574600	OS06g0341300
OS03g0575200	OS06g0349800
OS03g0576200	OS06g0355300
OS03g0576600	OS06g0474866
OS03g0576700	OS06g0476200
OS03g0577100	OS06g0492300
OS03g0577300	OS06g0494100
OS03g0577500	OS06g0498000
OS03g0579200	OS06g0498450
OS03g0582000	OS06g0499100
OS03g0582100	OS06g0507150
OS03g0582800	OS06g0508800
OS03g0583800	OS06g0524400
OS03g0584300	OS06g0527300
OS03g0585600	OS06g0528350
OS03g0586400	OS06g0535200
OS03g0587200	OS06g0535400
OS03g0587250	OS06g0541132
OS03g0588600	OS06g0549300
OS03g0588800	OS06g0555900
OS03g0595200	OS06g0562700
OS03g0596200	OS06g0563300
OS03g0596400	OS06g0574900
OS03g0596800	OS06g0575100
OS03g0597600	OS06g0579600
OS03g0598700	OS06g0579800
OS03g0598800	OS06g0586900
OS03g0603600	OS06g0590700
OS03g0606200	OS06g0591551
OS03g0607400	OS06g0593200
OS03g0607600	OS06g0594200
OS03g0608000	OS06g0597500
OS03g0608600	OS06g0602800
OS03g0609000	OS06g0608050
OS03g0610800	OS06g0609900
OS03g0611200	OS06g0610000
OS03g0616500	OS06g0611000
OS03g0617500	OS06g0612001
OS03g0619151	OS06g0617800
OS03g0620400	OS06g0622700
OS03g0621400	OS06g0625800
OS03g0621600	OS06g0627400
OS03g0621650	OS06g0632700
OS03g0622100	OS06g0636100
OS03g0622600	OS06g0638400
OS03g0624300	OS06g0642550
OS03g0625800	OS06g0643000
OS03g0628800	OS06g0643750
OS03g0633500	OS06g0647700
OS03g0633800	OS06g0647801
OS03g0635000	OS06g0647900
OS03g0636700	OS06g0652200
OS03g0637800	OS06g0652250
OS03g0639800	OS06g0652300
OS03g0641250	OS06g0656500
OS03g0642600	OS06g0657500
OS03g0643000	OS06g0661200
OS03g0643250	OS06g0662225
OS03g0643522	OS06g0662300
OS03g0644600	OS06g0662550
OS03g0644700	OS06g0663300
OS03g0645000	OS06g0666100
OS03g0648300	OS06g0667200
OS03g0648800	OS06g0669100
OS03g0650000	OS06g0669400
OS03g0651201	OS06g0670000
OS03g0651300	OS06g0670100
OS03g0651950	OS06g0673500
OS03g0652000	OS06g0674000
OS03g0654400	OS06g0675200
OS03g0654900	OS06g0675300
OS03g0655400	OS06g0677800
OS03g0655700	OS06g0681000
OS03g0656100	OS06g0681100
OS03g0659700	OS06g0681200
OS03g0659800	OS06g0682666
OS03g0661300	OS06g0682900
OS03g0661600	OS06g0683100
OS03g0661900	OS06g0683400
OS03g0663400	OS06g0685200
OS03g0663500	OS06g0685250
OS03g0665700	OS06g0685300
OS03g0665800	OS06g0687100
OS03g0666700	OS06g0687200
OS03g0669100	OS06g0688400
OS03g0670700	OS06g0690100
OS03g0671000	OS06g0690200
OS03g0672300	OS06g0692300
OS03g0672400	OS06g0692500
OS03g0672500	OS06g0693600
OS03g0673800	OS06g0693800
OS03g0674900	OS06g0693900
OS03g0675300	OS06g0694000
OS03g0675500	OS06g0695451
OS03g0675600	OS06g0696400
OS03g0676300	OS06g0696600
OS03g0682100	OS06g0697200
OS03g0682200	OS06g0697300
OS03g0683800	OS06g0698300
OS03g0685000	OS06g0698400
OS03g0685900	OS06g0698600
OS03g0687700	OS06g0698802
OS03g0687900	OS06g0698812
OS03g0689688	OS06g0698822
OS03g0689833	OS06g0699050
OS03g0689866	OS06g0700550
OS03g0690000	OS06g0700601
OS03g0691400	OS06g0700700
OS03g0691500	OS06g0706500
OS03g0692700	OS06g0708400
OS03g0693800	OS06g0710500
OS03g0693900	OS06g0711700
OS03g0694000	OS06g0712250
OS03g0697200	OS06g0713800
OS03g0699100	OS06g0714300
OS03g0699300	OS06g0714600
OS03g0699800	OS06g0720900
OS03g0700100	OS06g0723900
OS03g0700200	OS06g0724000
OS03g0701500	OS06g0724500
OS03g0702000	OS06g0725900
OS03g0703000	OS06g0729900
OS03g0703100	OS06g0730950
OS03g0704000	OS07g0100600
OS03g0704200	OS07g0101800
OS03g0704400	OS07g0102100
OS03g0705800	OS07g0102500
OS03g0707200	OS07g0105300
OS03g0707600	OS07g0114550
OS03g0708100	OS07g0119800
OS03g0708500	OS07g0120300
OS03g0710600	OS07g0120500
OS03g0712200	OS07g0121000
OS03g0713000	OS07g0121100
OS03g0717200	OS07g0121200
OS03g0719850	OS07g0122000
OS03g0720300	OS07g0122350
OS03g0721200	OS07g0124300
OS03g0721300	OS07g0124400
OS03g0722400	OS07g0132600
OS03g0725200	OS07g0141700
OS03g0725400	OS07g0142802
OS03g0726700	OS07g0143900
OS03g0727600	OS07g0150700
OS03g0728500	OS07g0162100
OS03g0729800	OS07g0162400
OS03g0730000	OS07g0164800
OS03g0730400	OS07g0166800
OS03g0730500	OS07g0170000
OS03g0731100	OS07g0170016
OS03g0731900	OS07g0170800
OS03g0732100	OS07g0175000
OS03g0733900	OS07g0175600
OS03g0734000	OS07g0176200
OS03g0736300	OS07g0177200
OS03g0736500	OS07g0178700
OS03g0737000	OS07g0182000
OS03g0737300	OS07g0182601
OS03g0738400	OS07g0184200
OS03g0738600	OS07g0186000
OS03g0742900	OS07g0191200
OS03g0747100	OS07g0192000
OS03g0747800	OS07g0193701
OS03g0748100	OS07g0194675
OS03g0748300	OS07g0206300
OS03g0749300	OS07g0209600
OS03g0749401	OS07g0216600
OS03g0749500	OS07g0223766
OS03g0750300	OS07g0225300
OS03g0750700	OS07g0227600
OS03g0750900	OS07g0228300
OS03g0751000	OS07g0229700
OS03g0752800	OS07g0232450
OS03g0754500	OS07g0241600
OS03g0755100	OS07g0241700
OS03g0756300	OS07g0242000
OS03g0756500	OS07g0246001
[truncated: 3,770 more rows]

## Sheet: Suppl Table S2
Table S2 Exon usage results analyzed by DEXSeq
groupID	featureID	exonBaseMean	dispersion	stat	pvalue	padj	genomicData.seqnames	genomicData.start	genomicData.end	genomicData.width	genomicData.strand	countData.ZH11.6.1	countData.ZH11.6.2	countData.ZH11.6.3	countData.ZH11.24.1	countData.ZH11.24.2	countData.ZH11.24.3	transcripts
EPlOSAG00000000001	E001	0.344431	NA	NA	NA	NA	7	11786517	11786591	75	+	1	0	0	0	1	0	EPlOSAT00000001389
EPlOSAG00000000002	E001	0	NA	NA	NA	NA	4	20939364	20939431	68	-	0	0	0	0	0	0	EPlOSAT00000001390
EPlOSAG00000000003	E001	0	NA	NA	NA	NA	8	14711549	14711598	50	-	0	0	0	0	0	0	EPlOSAT00000001391
EPlOSAG00000000004	E001	0	NA	NA	NA	NA	9	10286362	10286394	33	+	0	0	0	0	0	0	EPlOSAT00000001392
EPlOSAG00000000005	E001	0	NA	NA	NA	NA	3	28572862	28572891	30	+	0	0	0	0	0	0	EPlOSAT00000001393
EPlOSAG00000000006	E001	0	NA	NA	NA	NA	1	9181552	9181590	39	+	0	0	0	0	0	0	EPlOSAT00000001394
EPlOSAG00000000007	E001	0	NA	NA	NA	NA	4	9325500	9325541	42	-	0	0	0	0	0	0	EPlOSAT00000001395
EPlOSAG00000000009	E001	0	NA	NA	NA	NA	5	24379886	24379911	26	+	0	0	0	0	0	0	EPlOSAT00000001397
EPlOSAG00000000011	E001	10.1714	NA	NA	NA	NA	2	35178567	35178613	47	+	13	13	16	6	6	5	EPlOSAT00000001399
EPlOSAG00000000012	E001	0	NA	NA	NA	NA	12	13108778	13108828	51	-	0	0	0	0	0	0	EPlOSAT00000001400
EPlOSAG00000000014	E001	0.690704	NA	NA	NA	NA	1	14305671	14305716	46	-	0	3	0	0	1	0	EPlOSAT00000001402
EPlOSAG00000000015	E001	0	NA	NA	NA	NA	5	14987194	14987362	169	+	0	0	0	0	0	0	EPlOSAT00000001403
EPlOSAG00000000016	E001	0	NA	NA	NA	NA	7	19550659	19550753	95	+	0	0	0	0	0	0	EPlOSAT00000001404
EPlOSAG00000000017	E001	0	NA	NA	NA	NA	11	25628657	25628764	108	-	0	0	0	0	0	0	EPlOSAT00000001405
EPlOSAG00000000018	E001	0	NA	NA	NA	NA	10	19715082	19715125	44	+	0	0	0	0	0	0	EPlOSAT00000001406
EPlOSAG00000000019	E001	0	NA	NA	NA	NA	3	2731624	2731737	114	+	0	0	0	0	0	0	EPlOSAT00000001407
EPlOSAG00000000020	E001	0	NA	NA	NA	NA	11	25760683	25760790	108	-	0	0	0	0	0	0	EPlOSAT00000001408
EPlOSAG00000000021+EPlOSAG00000010429	E001	0.176822	12	5.59552e-13	0.999999	NA	7	28701218	28701218	1	+	1	0	0	0	0	0	EPlOSAT00000011817
EPlOSAG00000000021+EPlOSAG00000010429	E002	0.176822	12	5.59552e-13	0.999999	NA	7	28701219	28701300	82	+	1	0	0	0	0	0	c("EPlOSAT00000001409", "EPlOSAT00000011817")
EPlOSAG00000000022	E001	0	NA	NA	NA	NA	6	6404392	6404504	113	+	0	0	0	0	0	0	EPlOSAT00000001410
EPlOSAG00000000023+EPlOSAG00000041403	E001	0	NA	NA	NA	NA	3	35167129	35167161	33	+	0	0	0	0	0	0	EPlOSAT00000042791
EPlOSAG00000000023+EPlOSAG00000041403	E002	0	NA	NA	NA	NA	3	35167162	35167232	71	+	0	0	0	0	0	0	c("EPlOSAT00000042791", "EPlOSAT00000001411")
EPlOSAG00000000023+EPlOSAG00000041403	E003	0	NA	NA	NA	NA	3	35167233	35167252	20	+	0	0	0	0	0	0	EPlOSAT00000042791
EPlOSAG00000000024	E001	0	NA	NA	NA	NA	8	9435505	9435643	139	-	0	0	0	0	0	0	EPlOSAT00000001412
EPlOSAG00000000025	E001	0	NA	NA	NA	NA	1	39183958	39184064	107	-	0	0	0	0	0	0	EPlOSAT00000001413
EPlOSAG00000000026	E001	0	NA	NA	NA	NA	11	28805464	28805548	85	-	0	0	0	0	0	0	EPlOSAT00000001414
EPlOSAG00000000027	E001	0	NA	NA	NA	NA	5	23410051	23410110	60	+	0	0	0	0	0	0	EPlOSAT00000001415
EPlOSAG00000000029	E001	0	NA	NA	NA	NA	11	28806170	28806309	140	+	0	0	0	0	0	0	EPlOSAT00000001417
EPlOSAG00000000030	E001	1.95766	NA	NA	NA	NA	12	23445149	23445287	139	+	4	3	0	5	0	0	EPlOSAT00000001418
EPlOSAG00000000032	E001	0	NA	NA	NA	NA	7	3665825	3665895	71	+	0	0	0	0	0	0	EPlOSAT00000001420
EPlOSAG00000000033	E001	0	NA	NA	NA	NA	11	28805396	28805535	140	+	0	0	0	0	0	0	EPlOSAT00000001421
EPlOSAG00000000034	E001	0	NA	NA	NA	NA	6	16695362	16695409	48	-	0	0	0	0	0	0	EPlOSAT00000001422
EPlOSAG00000000035	E001	0	NA	NA	NA	NA	5	6665296	6665344	49	-	0	0	0	0	0	0	EPlOSAT00000001423
EPlOSAG00000000036+OS03G0724800	E001	0	NA	NA	NA	NA	3	29457009	29457130	122	-	0	0	0	0	0	0	OS03T0724800-01
EPlOSAG00000000036+OS03G0724800	E002	0	NA	NA	NA	NA	3	29457131	29457162	32	-	0	0	0	0	0	0	c("EPlOSAT00000001424", "OS03T0724800-01")
EPlOSAG00000000036+OS03G0724800	E003	0.610735	NA	NA	NA	NA	3	29457163	29458702	1540	-	0	1	0	3	0	0	OS03T0724800-01
EPlOSAG00000000037	E001	0	NA	NA	NA	NA	2	6198362	6198415	54	-	0	0	0	0	0	0	EPlOSAT00000001425
EPlOSAG00000000038	E001	0	NA	NA	NA	NA	10	2994567	2994613	47	+	0	0	0	0	0	0	EPlOSAT00000001426
EPlOSAG00000000039	E001	0	NA	NA	NA	NA	6	11323172	11323268	97	-	0	0	0	0	0	0	EPlOSAT00000001427
EPlOSAG00000000040	E001	0	NA	NA	NA	NA	3	25158569	25158660	92	-	0	0	0	0	0	0	EPlOSAT00000001428
EPlOSAG00000000041	E001	0	NA	NA	NA	NA	5	5440177	5440267	91	-	0	0	0	0	0	0	EPlOSAT00000001429
EPlOSAG00000000042	E001	0	NA	NA	NA	NA	8	25741617	25741707	91	+	0	0	0	0	0	0	EPlOSAT00000001430
EPlOSAG00000000043	E001	0	NA	NA	NA	NA	4	20436940	20437019	80	-	0	0	0	0	0	0	EPlOSAT00000001431
EPlOSAG00000000044	E001	0	NA	NA	NA	NA	6	554112	554208	97	+	0	0	0	0	0	0	EPlOSAT00000001432
EPlOSAG00000000045	E001	0	NA	NA	NA	NA	4	3841777	3841868	92	-	0	0	0	0	0	0	EPlOSAT00000001433
EPlOSAG00000000046	E001	0.174365	NA	NA	NA	NA	4	11802640	11802733	94	-	0	1	0	0	0	0	EPlOSAT00000001434
EPlOSAG00000000047	E001	0	NA	NA	NA	NA	6	23125031	23125112	82	-	0	0	0	0	0	0	EPlOSAT00000001435
EPlOSAG00000000048	E001	0	NA	NA	NA	NA	4	27818045	27818087	43	+	0	0	0	0	0	0	EPlOSAT00000001436
EPlOSAG00000000049	E001	0	NA	NA	NA	NA	12	19947397	19947475	79	+	0	0	0	0	0	0	EPlOSAT00000001437
EPlOSAG00000000050	E001	0	NA	NA	NA	NA	5	17415771	17415831	61	+	0	0	0	0	0	0	EPlOSAT00000001438
EPlOSAG00000000051	E001	0	NA	NA	NA	NA	5	10582907	10582959	53	-	0	0	0	0	0	0	EPlOSAT00000001439
EPlOSAG00000000052	E001	0	NA	NA	NA	NA	12	13214681	13214733	53	-	0	0	0	0	0	0	EPlOSAT00000001440
EPlOSAG00000000053	E001	0.982466	NA	NA	NA	NA	2	33164865	33164941	77	+	0	1	1	0	2	2	EPlOSAT00000001441
EPlOSAG00000000054	E001	0	NA	NA	NA	NA	5	21690850	21690929	80	+	0	0	0	0	0	0	EPlOSAT00000001442
EPlOSAG00000000055	E001	0	NA	NA	NA	NA	3	32746250	32746343	94	-	0	0	0	0	0	0	EPlOSAT00000001443
EPlOSAG00000000056	E001	0	NA	NA	NA	NA	11	1733998	1734073	76	+	0	0	0	0	0	0	EPlOSAT00000001444
EPlOSAG00000000057	E001	0.553907	NA	NA	NA	NA	12	25090056	25090145	90	-	1	0	2	0	0	0	EPlOSAT00000001445
EPlOSAG00000000058	E001	0	NA	NA	NA	NA	12	16434062	16434121	60	-	0	0	0	0	0	0	EPlOSAT00000001446
EPlOSAG00000000059	E001	0	NA	NA	NA	NA	8	23103869	23103928	60	+	0	0	0	0	0	0	EPlOSAT00000001447
EPlOSAG00000000060	E001	0	NA	NA	NA	NA	7	6394783	6394842	60	-	0	0	0	0	0	0	EPlOSAT00000001448
EPlOSAG00000000061	E001	0	NA	NA	NA	NA	11	4274788	4274847	60	+	0	0	0	0	0	0	EPlOSAT00000001449
EPlOSAG00000000062	E001	0	NA	NA	NA	NA	2	15354221	15354314	94	+	0	0	0	0	0	0	EPlOSAT00000001450
EPlOSAG00000000063	E001	0.854016	NA	NA	NA	NA	10	6737788	6737873	86	+	1	1	0	0	3	0	EPlOSAT00000001451
EPlOSAG00000000064	E001	0	NA	NA	NA	NA	3	2320642	2320701	60	+	0	0	0	0	0	0	EPlOSAT00000001452
EPlOSAG00000000065	E001	0	NA	NA	NA	NA	5	420865	420944	80	+	0	0	0	0	0	0	EPlOSAT00000001453
EPlOSAG00000000066	E001	0	NA	NA	NA	NA	12	23370513	23370572	60	-	0	0	0	0	0	0	EPlOSAT00000001454
EPlOSAG00000000067	E001	0	NA	NA	NA	NA	5	27279925	27279984	60	-	0	0	0	0	0	0	EPlOSAT00000001455
EPlOSAG00000000068	E001	0	NA	NA	NA	NA	1	35448914	35448973	60	+	0	0	0	0	0	0	EPlOSAT00000001456
EPlOSAG00000000069	E001	0	NA	NA	NA	NA	4	27967733	27967792	60	+	0	0	0	0	0	0	EPlOSAT00000001457
EPlOSAG00000000070	E001	0	NA	NA	NA	NA	2	26186186	26186245	60	-	0	0	0	0	0	0	EPlOSAT00000001458
EPlOSAG00000000071	E001	0	NA	NA	NA	NA	2	20209744	20209803	60	+	0	0	0	0	0	0	EPlOSAT00000001459
EPlOSAG00000000072	E001	0	NA	NA	NA	NA	12	23495550	23495650	101	-	0	0	0	0	0	0	EPlOSAT00000001460
EPlOSAG00000000073	E001	0	NA	NA	NA	NA	4	31947889	31947948	60	+	0	0	0	0	0	0	EPlOSAT00000001461
EPlOSAG00000000074	E001	0	NA	NA	NA	NA	11	23717939	23717998	60	-	0	0	0	0	0	0	EPlOSAT00000001462
EPlOSAG00000000075	E001	0.728272	NA	NA	NA	NA	1	39435897	39435987	91	-	1	1	2	0	0	0	EPlOSAT00000001463
EPlOSAG00000000076	E001	0	NA	NA	NA	NA	1	42625384	42625463	80	+	0	0	0	0	0	0	EPlOSAT00000001464
EPlOSAG00000000077	E001	0	NA	NA	NA	NA	11	24358040	24358099	60	-	0	0	0	0	0	0	EPlOSAT00000001465
EPlOSAG00000000078	E001	0	NA	NA	NA	NA	10	14996950	14997009	60	-	0	0	0	0	0	0	EPlOSAT00000001466
EPlOSAG00000000079	E001	0	NA	NA	NA	NA	7	273983	274042	60	+	0	0	0	0	0	0	EPlOSAT00000001467
EPlOSAG00000000080	E001	0	NA	NA	NA	NA	2	30848082	30848141	60	-	0	0	0	0	0	0	EPlOSAT00000001468
EPlOSAG00000000081	E001	0	NA	NA	NA	NA	2	28202061	28202120	60	-	0	0	0	0	0	0	EPlOSAT00000001469
EPlOSAG00000000082	E001	0	NA	NA	NA	NA	2	27581538	27581597	60	-	0	0	0	0	0	0	EPlOSAT00000001470
EPlOSAG00000000083	E001	0	NA	NA	NA	NA	2	25093209	25093268	60	+	0	0	0	0	0	0	EPlOSAT00000001471
EPlOSAG00000000084	E001	0	NA	NA	NA	NA	12	18676173	18676232	60	+	0	0	0	0	0	0	EPlOSAT00000001472
EPlOSAG00000000085	E001	0	NA	NA	NA	NA	12	3894290	3894349	60	+	0	0	0	0	0	0	EPlOSAT00000001473
EPlOSAG00000000086	E001	0	NA	NA	NA	NA	11	26652101	26652160	60	+	0	0	0	0	0	0	EPlOSAT00000001474
EPlOSAG00000000087	E001	0	NA	NA	NA	NA	1	37314777	37314856	80	-	0	0	0	0	0	0	EPlOSAT00000001475
EPlOSAG00000000088	E001	0	NA	NA	NA	NA	11	12102085	12102203	119	+	0	0	0	0	0	0	EPlOSAT00000001476
EPlOSAG00000000089	E001	0	NA	NA	NA	NA	11	24147481	24147540	60	-	0	0	0	0	0	0	EPlOSAT00000001477
EPlOSAG00000000090	E001	0	NA	NA	NA	NA	8	2359311	2359370	60	-	0	0	0	0	0	0	EPlOSAT00000001478
EPlOSAG00000000091	E001	0	NA	NA	NA	NA	7	17938867	17938926	60	-	0	0	0	0	0	0	EPlOSAT00000001479
EPlOSAG00000000092	E001	0	NA	NA	NA	NA	7	1462632	1462691	60	+	0	0	0	0	0	0	EPlOSAT00000001480
EPlOSAG00000000093	E001	0	NA	NA	NA	NA	7	1425296	1425355	60	-	0	0	0	0	0	0	EPlOSAT00000001481
EPlOSAG00000000094	E001	0	NA	NA	NA	NA	6	320379	320438	60	+	0	0	0	0	0	0	EPlOSAT00000001482
EPlOSAG00000000095	E001	0	NA	NA	NA	NA	5	21027143	21027202	60	-	0	0	0	0	0	0	EPlOSAT00000001483
EPlOSAG00000000096	E001	0	NA	NA	NA	NA	4	35236166	35236225	60	+	0	0	0	0	0	0	EPlOSAT00000001484
EPlOSAG00000000097	E001	0	NA	NA	NA	NA	4	6115607	6115666	60	+	0	0	0	0	0	0	EPlOSAT00000001485
EPlOSAG00000000098	E001	0	NA	NA	NA	NA	4	6115188	6115247	60	+	0	0	0	0	0	0	EPlOSAT00000001486
EPlOSAG00000000099	E001	0	NA	NA	NA	NA	12	11288357	11288429	73	+	0	0	0	0	0	0	EPlOSAT00000001487
EPlOSAG00000000100	E001	0	NA	NA	NA	NA	1	25732939	25732998	60	-	0	0	0	0	0	0	EPlOSAT00000001488
EPlOSAG00000000101	E001	0	NA	NA	NA	NA	1	1475893	1475952	60	-	0	0	0	0	0	0	EPlOSAT00000001489
EPlOSAG00000000102	E001	0	NA	NA	NA	NA	11	20232227	20232286	60	-	0	0	0	0	0	0	EPlOSAT00000001490
EPlOSAG00000000103	E001	0	NA	NA	NA	NA	11	18210107	18210166	60	-	0	0	0	0	0	0	EPlOSAT00000001491
EPlOSAG00000000104	E001	0	NA	NA	NA	NA	9	21993185	21993244	60	+	0	0	0	0	0	0	EPlOSAT00000001492
EPlOSAG00000000105	E001	0	NA	NA	NA	NA	8	2222914	2222973	60	-	0	0	0	0	0	0	EPlOSAT00000001493
EPlOSAG00000000106	E001	0	NA	NA	NA	NA	6	20390655	20390714	60	+	0	0	0	0	0	0	EPlOSAT00000001494
EPlOSAG00000000107	E001	0	NA	NA	NA	NA	5	21542548	21542607	60	-	0	0	0	0	0	0	EPlOSAT00000001495
EPlOSAG00000000108	E001	0	NA	NA	NA	NA	4	33541198	33541257	60	+	0	0	0	0	0	0	EPlOSAT00000001496
EPlOSAG00000000109	E001	0	NA	NA	NA	NA	3	33668388	33668447	60	+	0	0	0	0	0	0	EPlOSAT00000001497
EPlOSAG00000000110	E001	0	NA	NA	NA	NA	9	19866404	19866484	81	+	0	0	0	0	0	0	EPlOSAT00000001498
EPlOSAG00000000111	E001	0	NA	NA	NA	NA	2	28597662	28597721	60	+	0	0	0	0	0	0	EPlOSAT00000001499
EPlOSAG00000000112	E001	0	NA	NA	NA	NA	4	26889021	26889080	60	+	0	0	0	0	0	0	EPlOSAT00000001500
EPlOSAG00000000113	E001	0	NA	NA	NA	NA	12	15390928	15390987	60	-	0	0	0	0	0	0	EPlOSAT00000001501
EPlOSAG00000000114	E001	0	NA	NA	NA	NA	8	3482044	3482103	60	-	0	0	0	0	0	0	EPlOSAT00000001502
EPlOSAG00000000115	E001	0	NA	NA	NA	NA	2	26431585	26431644	60	+	0	0	0	0	0	0	EPlOSAT00000001503
EPlOSAG00000000116	E001	0	NA	NA	NA	NA	7	21206836	21206895	60	-	0	0	0	0	0	0	EPlOSAT00000001504
EPlOSAG00000000117	E001	0.344431	NA	NA	NA	NA	9	7203601	7203693	93	-	1	0	0	0	1	0	EPlOSAT00000001505
EPlOSAG00000000118	E001	0	NA	NA	NA	NA	9	8757540	8757641	102	+	0	0	0	0	0	0	EPlOSAT00000001506
EPlOSAG00000000119	E001	0	NA	NA	NA	NA	5	24911661	24911762	102	-	0	0	0	0	0	0	EPlOSAT00000001507
EPlOSAG00000000120	E001	0	NA	NA	NA	NA	9	8535701	8535755	55	+	0	0	0	0	0	0	EPlOSAT00000001508
EPlOSAG00000000121	E001	0.34873	NA	NA	NA	NA	9	9514052	9514132	81	-	0	2	0	0	0	0	EPlOSAT00000001509
EPlOSAG00000000122	E001	0	NA	NA	NA	NA	7	5060802	5060855	54	+	0	0	0	0	0	0	EPlOSAT00000001510
EPlOSAG00000000123	E001	0	NA	NA	NA	NA	11	19203421	19203486	66	-	0	0	0	0	0	0	EPlOSAT00000001511
EPlOSAG00000000124	E001	0	NA	NA	NA	NA	1	22884128	22884190	63	+	0	0	0	0	0	0	EPlOSAT00000001512
EPlOSAG00000000125	E001	0	NA	NA	NA	NA	4	26664617	26664660	44	+	0	0	0	0	0	0	EPlOSAT00000001513
EPlOSAG00000000126	E001	0	NA	NA	NA	NA	3	14332633	14332705	73	+	0	0	0	0	0	0	EPlOSAT00000001514
EPlOSAG00000000127	E001	0	NA	NA	NA	NA	3	2580338	2580411	74	-	0	0	0	0	0	0	EPlOSAT00000001515
EPlOSAG00000000128	E001	0	NA	NA	NA	NA	5	13415933	13415973	41	-	0	0	0	0	0	0	EPlOSAT00000001516
EPlOSAG00000000129	E001	3.37205	NA	NA	NA	NA	6	16701989	16702017	29	+	1	5	3	8	1	3	EPlOSAT00000001517
EPlOSAG00000000130	E001	0	NA	NA	NA	NA	6	2687945	2687979	35	-	0	0	0	0	0	0	EPlOSAT00000001518
EPlOSAG00000000131	E001	0	NA	NA	NA	NA	11	7421924	7421976	53	+	0	0	0	0	0	0	EPlOSAT00000001519
EPlOSAG00000000132	E001	0	NA	NA	NA	NA	8	26913632	26913712	81	+	0	0	0	0	0	0	EPlOSAT00000001520
EPlOSAG00000000133	E001	0	NA	NA	NA	NA	12	10835287	10835357	71	+	0	0	0	0	0	0	EPlOSAT00000001521
EPlOSAG00000000134	E001	0	NA	NA	NA	NA	7	24730565	24730606	42	-	0	0	0	0	0	0	EPlOSAT00000001522
EPlOSAG00000000136	E001	0	NA	NA	NA	NA	8	9582074	9582138	65	-	0	0	0	0	0	0	EPlOSAT00000001524
EPlOSAG00000000137	E001	0	NA	NA	NA	NA	4	24590155	24590181	27	-	0	0	0	0	0	0	EPlOSAT00000001525
EPlOSAG00000000139	E001	0	NA	NA	NA	NA	10	20888845	20888882	38	-	0	0	0	0	0	0	EPlOSAT00000001527
EPlOSAG00000000141	E001	0	NA	NA	NA	NA	3	7285338	7285387	50	-	0	0	0	0	0	0	EPlOSAT00000001529
EPlOSAG00000000142	E001	0	NA	NA	NA	NA	10	6941799	6941852	54	-	0	0	0	0	0	0	EPlOSAT00000001530
EPlOSAG00000000143	E001	0.145457	NA	NA	NA	NA	8	4565971	4566051	81	+	0	0	0	1	0	0	EPlOSAT00000001531
EPlOSAG00000000144	E001	0	NA	NA	NA	NA	11	1148265	1148321	57	+	0	0	0	0	0	0	EPlOSAT00000001532
EPlOSAG00000000145	E001	0	NA	NA	NA	NA	12	13679988	13680035	48	-	0	0	0	0	0	0	EPlOSAT00000001533
EPlOSAG00000000146+EPlOSAG00000044800	E001	0	NA	NA	NA	NA	7	12738752	12738972	221	-	0	0	0	0	0	0	EPlOSAT00000046188
EPlOSAG00000000146+EPlOSAG00000044800	E002	0	NA	NA	NA	NA	7	12738973	12739007	35	-	0	0	0	0	0	0	c("EPlOSAT00000001534", "EPlOSAT00000046188")
EPlOSAG00000000146+EPlOSAG00000044800	E003	0	NA	NA	NA	NA	7	12739008	12739036	29	-	0	0	0	0	0	0	EPlOSAT00000001534
EPlOSAG00000000147	E001	0	NA	NA	NA	NA	11	6948677	6948732	56	+	0	0	0	0	0	0	EPlOSAT00000001535
EPlOSAG00000000148	E001	1.73812	NA	NA	NA	NA	10	2022694	2022753	60	+	6	1	0	0	3	0	EPlOSAT00000001536
EPlOSAG00000000149	E001	0	NA	NA	NA	NA	5	16957933	16957995	63	-	0	0	0	0	0	0	EPlOSAT00000001537
EPlOSAG00000000150	E001	0	NA	NA	NA	NA	7	9215257	9215317	61	-	0	0	0	0	0	0	EPlOSAT00000001538
EPlOSAG00000000151	E001	0.626313	NA	NA	NA	NA	1	32420869	32420903	35	+	0	1	0	0	1	2	EPlOSAT00000001539
EPlOSAG00000000152	E001	0	NA	NA	NA	NA	3	502911	502961	51	-	0	0	0	0	0	0	EPlOSAT00000001540
EPlOSAG00000000153	E001	3.62927	NA	NA	NA	NA	9	20064816	20064878	63	-	5	2	3	7	4	1	EPlOSAT00000001541
EPlOSAG00000000154	E001	0.377086	NA	NA	NA	NA	6	24198038	24198118	81	-	0	0	2	0	0	0	EPlOSAT00000001542
EPlOSAG00000000156	E001	0	NA	NA	NA	NA	2	14674639	14674699	61	+	0	0	0	0	0	0	EPlOSAT00000001544
EPlOSAG00000000157	E001	0	NA	NA	NA	NA	8	17080033	17080106	74	+	0	0	0	0	0	0	EPlOSAT00000001545
EPlOSAG00000000158	E001	0	NA	NA	NA	NA	5	21956350	21956416	67	+	0	0	0	0	0	0	EPlOSAT00000001546
EPlOSAG00000000159	E001	0	NA	NA	NA	NA	2	34656258	34656298	41	-	0	0	0	0	0	0	EPlOSAT00000001547
EPlOSAG00000000160	E001	0	NA	NA	NA	NA	5	28047097	28047142	46	+	0	0	0	0	0	0	EPlOSAT00000001548
EPlOSAG00000000161	E001	0	NA	NA	NA	NA	7	28528794	28528828	35	-	0	0	0	0	0	0	EPlOSAT00000001549
EPlOSAG00000000162	E001	0	NA	NA	NA	NA	1	20031810	20031867	58	+	0	0	0	0	0	0	EPlOSAT00000001550
EPlOSAG00000000163	E001	1.18351	NA	NA	NA	NA	11	26221149	26221187	39	-	1	1	2	1	1	1	EPlOSAT00000001551
EPlOSAG00000000164	E001	0	NA	NA	NA	NA	6	25943894	25943946	53	-	0	0	0	0	0	0	EPlOSAT00000001552
EPlOSAG00000000165	E001	0	NA	NA	NA	NA	4	19711719	19711799	81	+	0	0	0	0	0	0	EPlOSAT00000001553
EPlOSAG00000000166	E001	0	NA	NA	NA	NA	3	20067260	20067297	38	-	0	0	0	0	0	0	EPlOSAT00000001554
EPlOSAG00000000167	E001	0	NA	NA	NA	NA	10	2102079	2102112	34	-	0	0	0	0	0	0	EPlOSAT00000001555
EPlOSAG00000000168	E001	0	NA	NA	NA	NA	11	20656759	20656805	47	+	0	0	0	0	0	0	EPlOSAT00000001556
EPlOSAG00000000169	E001	17.903	NA	NA	NA	NA	11	5351903	5351969	67	+	19	30	20	5	16	15	EPlOSAT00000001557
EPlOSAG00000000170	E001	0.142169	NA	NA	NA	NA	4	15352066	15352132	67	+	0	0	0	0	0	1	EPlOSAT00000001558
EPlOSAG00000000172	E001	1.0159	NA	NA	NA	NA	1	22179567	22179624	58	-	1	1	2	1	0	1	EPlOSAT00000001560
EPlOSAG00000000175	E001	0	NA	NA	NA	NA	10	7247091	7247130	40	-	0	0	0	0	0	0	EPlOSAT00000001563
EPlOSAG00000000176	E001	0	NA	NA	NA	NA	3	10466938	10467018	81	-	0	0	0	0	0	0	EPlOSAT00000001564
EPlOSAG00000000177	E001	11.8037	NA	NA	NA	NA	11	17070636	17070674	39	+	16	24	11	9	5	4	EPlOSAT00000001565
EPlOSAG00000000178	E001	0	NA	NA	NA	NA	3	12351295	12351331	37	-	0	0	0	0	0	0	EPlOSAT00000001566
EPlOSAG00000000179	E001	0.691372	NA	NA	NA	NA	12	10349222	10349256	35	-	0	0	1	0	3	0	EPlOSAT00000001567
EPlOSAG00000000180	E001	0	NA	NA	NA	NA	7	22369489	22369522	34	+	0	0	0	0	0	0	EPlOSAT00000001568
EPlOSAG00000000181	E001	4.6156	NA	NA	NA	NA	10	5652280	5652306	27	+	1	10	4	5	3	5	EPlOSAT00000001569
EPlOSAG00000000182	E001	0	NA	NA	NA	NA	2	35698282	35698319	38	+	0	0	0	0	0	0	EPlOSAT00000001570
EPlOSAG00000000183	E001	0.188543	NA	NA	NA	NA	1	6586522	6586567	46	+	0	0	1	0	0	0	EPlOSAT00000001571
EPlOSAG00000000185	E001	0	NA	NA	NA	NA	8	575646	575693	48	-	0	0	0	0	0	0	EPlOSAT00000001573
EPlOSAG00000000186	E001	0.70483	NA	NA	NA	NA	5	26547361	26547421	61	-	3	1	0	0	0	0	EPlOSAT00000001574
EPlOSAG00000000187	E001	0.176822	NA	NA	NA	NA	2	18956218	18956298	81	-	1	0	0	0	0	0	EPlOSAT00000001575
EPlOSAG00000000188+OS01G0240600	E001	0	NA	NA	NA	NA	1	7771395	7773519	2125	+	0	0	0	0	0	0	OS01T0240600-01
EPlOSAG00000000188+OS01G0240600	E002	0	NA	NA	NA	NA	1	7773520	7773549	30	+	0	0	0	0	0	0	c("OS01T0240600-01", "EPlOSAT00000001576")
EPlOSAG00000000188+OS01G0240600	E003	0	NA	NA	NA	NA	1	7773550	7774272	723	+	0	0	0	0	0	0	OS01T0240600-01
EPlOSAG00000000189	E001	0	NA	NA	NA	NA	4	9932184	9932236	53	-	0	0	0	0	0	0	EPlOSAT00000001577
EPlOSAG00000000190	E001	0	NA	NA	NA	NA	11	23957457	23957527	71	+	0	0	0	0	0	0	EPlOSAT00000001578
EPlOSAG00000000191+EPlOSAG00000011195+OS07G0123700	E001	0	NA	NA	NA	NA	7	1228856	1228999	144	-	0	0	0	0	0	0	OS07T0123700-00
EPlOSAG00000000191+EPlOSAG00000011195+OS07G0123700	E002	0	NA	NA	NA	NA	7	1229358	1229423	66	-	0	0	0	0	0	0	OS07T0123700-00
EPlOSAG00000000191+EPlOSAG00000011195+OS07G0123700	E003	0	NA	NA	NA	NA	7	1229519	1229588	70	-	0	0	0	0	0	0	OS07T0123700-00
EPlOSAG00000000191+EPlOSAG00000011195+OS07G0123700	E004	0	NA	NA	NA	NA	7	1229877	1229953	77	-	0	0	0	0	0	0	OS07T0123700-00
EPlOSAG00000000191+EPlOSAG00000011195+OS07G0123700	E005	0	NA	NA	NA	NA	7	1230215	1230218	4	-	0	0	0	0	0	0	OS07T0123700-00
EPlOSAG00000000191+EPlOSAG00000011195+OS07G0123700	E006	0	NA	NA	NA	NA	7	1230219	1230260	42	-	0	0	0	0	0	0	c("OS07T0123700-00", "EPlOSAT00000012583")
EPlOSAG00000000191+EPlOSAG00000011195+OS07G0123700	E007	0	NA	NA	NA	NA	7	1230261	1230351	91	-	0	0	0	0	0	0	OS07T0123700-00
EPlOSAG00000000191+EPlOSAG00000011195+OS07G0123700	E008	0	NA	NA	NA	NA	7	1230558	1230635	78	-	0	0	0	0	0	0	OS07T0123700-00
EPlOSAG00000000191+EPlOSAG00000011195+OS07G0123700	E009	0	NA	NA	NA	NA	7	1231351	1231516	166	-	0	0	0	0	0	0	OS07T0123700-00
EPlOSAG00000000191+EPlOSAG00000011195+OS07G0123700	E010	0	NA	NA	NA	NA	7	1231870	1231956	87	-	0	0	0	0	0	0	OS07T0123700-00
EPlOSAG00000000191+EPlOSAG00000011195+OS07G0123700	E011	0	NA	NA	NA	NA	7	1232234	1232238	5	-	0	0	0	0	0	0	EPlOSAT00000001579
EPlOSAG00000000191+EPlOSAG00000011195+OS07G0123700	E012	0	NA	NA	NA	NA	7	1232239	1232272	34	-	0	0	0	0	0	0	c("OS07T0123700-00", "EPlOSAT00000001579")
EPlOSAG00000000191+EPlOSAG00000011195+OS07G0123700	E013	0	NA	NA	NA	NA	7	1232273	1232303	31	-	0	0	0	0	0	0	EPlOSAT00000001579
EPlOSAG00000000191+EPlOSAG00000011195+OS07G0123700	E014	0	NA	NA	NA	NA	7	1232422	1232464	43	-	0	0	0	0	0	0	OS07T0123700-00
EPlOSAG00000000191+EPlOSAG00000011195+OS07G0123700	E015	0	NA	NA	NA	NA	7	1232553	1232699	147	-	0	0	0	0	0	0	OS07T0123700-00
EPlOSAG00000000191+EPlOSAG00000011195+OS07G0123700	E016	0	NA	NA	NA	NA	7	1232899	1232958	60	-	0	0	0	0	0	0	OS07T0123700-00
EPlOSAG00000000191+EPlOSAG00000011195+OS07G0123700	E017	0	NA	NA	NA	NA	7	1233033	1233111	79	-	0	0	0	0	0	0	OS07T0123700-00
EPlOSAG00000000191+EPlOSAG00000011195+OS07G0123700	E018	0	NA	NA	NA	NA	7	1233429	1233517	89	-	0	0	0	0	0	0	OS07T0123700-00
EPlOSAG00000000191+EPlOSAG00000011195+OS07G0123700	E019	0	NA	NA	NA	NA	7	1233906	1233967	62	-	0	0	0	0	0	0	OS07T0123700-00
EPlOSAG00000000191+EPlOSAG00000011195+OS07G0123700	E020	0	NA	NA	NA	NA	7	1234238	1234427	190	-	0	0	0	0	0	0	OS07T0123700-00
EPlOSAG00000000191+EPlOSAG00000011195+OS07G0123700	E021	0	NA	NA	NA	NA	7	1234929	1235068	140	-	0	0	0	0	0	0	OS07T0123700-00
EPlOSAG00000000191+EPlOSAG00000011195+OS07G0123700	E022	0	NA	NA	NA	NA	7	1235331	1235391	61	-	0	0	0	0	0	0	OS07T0123700-00
EPlOSAG00000000191+EPlOSAG00000011195+OS07G0123700	E023	0	NA	NA	NA	NA	7	1235742	1235810	69	-	0	0	0	0	0	0	OS07T0123700-00
EPlOSAG00000000191+EPlOSAG00000011195+OS07G0123700	E024	0	NA	NA	NA	NA	7	1236258	1236361	104	-	0	0	0	0	0	0	OS07T0123700-00
EPlOSAG00000000191+EPlOSAG00000011195+OS07G0123700	E025	0	NA	NA	NA	NA	7	1236813	1237147	335	-	0	0	0	0	0	0	OS07T0123700-00
EPlOSAG00000000191+EPlOSAG00000011195+OS07G0123700	E026	0	NA	NA	NA	NA	7	1238086	1238253	168	-	0	0	0	0	0	0	OS07T0123700-00
EPlOSAG00000000192	E001	0	NA	NA	NA	NA	12	7384749	7384791	43	+	0	0	0	0	0	0	EPlOSAT00000001580
EPlOSAG00000000193	E001	0	NA	NA	NA	NA	7	20315141	20315177	37	+	0	0	0	0	0	0	EPlOSAT00000001581
EPlOSAG00000000194	E001	0	NA	NA	NA	NA	7	20296923	20296959	37	+	0	0	0	0	0	0	EPlOSAT00000001582
EPlOSAG00000000195	E001	0	NA	NA	NA	NA	7	20278706	20278742	37	+	0	0	0	0	0	0	EPlOSAT00000001583
EPlOSAG00000000196	E001	0	NA	NA	NA	NA	3	25631285	25631352	68	-	0	0	0	0	0	0	EPlOSAT00000001584
EPlOSAG00000000197	E001	0	NA	NA	NA	NA	3	16940499	16940529	31	-	0	0	0	0	0	0	EPlOSAT00000001585
EPlOSAG00000000198	E001	0	NA	NA	NA	NA	1	40798839	40798919	81	+	0	0	0	0	0	0	EPlOSAT00000001586
EPlOSAG00000000199	E001	0	NA	NA	NA	NA	11	12091453	12091571	119	+	0	0	0	0	0	0	EPlOSAT00000001587
EPlOSAG00000000200	E001	0	NA	NA	NA	NA	6	24894445	24894479	35	-	0	0	0	0	0	0	EPlOSAT00000001588
EPlOSAG00000000201	E001	0	NA	NA	NA	NA	11	27372531	27372581	51	-	0	0	0	0	0	0	EPlOSAT00000001589
EPlOSAG00000000202	E001	0	NA	NA	NA	NA	11	26188735	26188785	51	+	0	0	0	0	0	0	EPlOSAT00000001590
EPlOSAG00000000203	E001	0	NA	NA	NA	NA	11	25069672	25069722	51	-	0	0	0	0	0	0	EPlOSAT00000001591
EPlOSAG00000000204	E001	0	NA	NA	NA	NA	10	7608261	7608311	51	+	0	0	0	0	0	0	EPlOSAT00000001592
EPlOSAG00000000205	E001	0	NA	NA	NA	NA	10	5998278	5998328	51	+	0	0	0	0	0	0	EPlOSAT00000001593
EPlOSAG00000000206	E001	0	NA	NA	NA	NA	6	19126293	19126343	51	+	0	0	0	0	0	0	EPlOSAT00000001594
EPlOSAG00000000207	E001	0	NA	NA	NA	NA	5	2408463	2408513	51	-	0	0	0	0	0	0	EPlOSAT00000001595
EPlOSAG00000000208	E001	0	NA	NA	NA	NA	4	8903221	8903271	51	+	0	0	0	0	0	0	EPlOSAT00000001596
EPlOSAG00000000209	E001	0	NA	NA	NA	NA	5	23710623	23710676	54	-	0	0	0	0	0	0	EPlOSAT00000001597
EPlOSAG00000000210	E001	2.02911	NA	NA	NA	NA	1	40793762	40793842	81	-	4	1	3	4	0	0	EPlOSAT00000001598
EPlOSAG00000000211+EPlOSAG00000015856	E001	0.322278	12	0.00458586	0.946009	NA	3	345956	345968	13	+	1	0	0	1	0	0	EPlOSAT00000001599
EPlOSAG00000000211+EPlOSAG00000015856	E002	0.4991	12	0.000803378	0.977388	NA	3	345969	346010	42	+	2	0	0	1	0	0	c("EPlOSAT00000001599", "EPlOSAT00000017244")
EPlOSAG00000000211+EPlOSAG00000015856	E003	0.4991	12	0.000803378	0.977388	NA	3	346011	346021	11	+	2	0	0	1	0	0	EPlOSAT00000017244
EPlOSAG00000000212	E001	0	NA	NA	NA	NA	9	15871270	15871350	81	+	0	0	0	0	0	0	EPlOSAT00000001600
EPlOSAG00000000213	E001	0.34873	NA	NA	NA	NA	1	40399870	40399929	60	-	0	2	0	0	0	0	EPlOSAT00000001601
EPlOSAG00000000216	E001	0	NA	NA	NA	NA	10	14915133	14915173	41	-	0	0	0	0	0	0	EPlOSAT00000001604
EPlOSAG00000000218	E001	0	NA	NA	NA	NA	11	6988371	6988439	69	+	0	0	0	0	0	0	EPlOSAT00000001606
EPlOSAG00000000219	E001	0	NA	NA	NA	NA	12	22762766	22762807	42	+	0	0	0	0	0	0	EPlOSAT00000001607
EPlOSAG00000000220	E001	3.58366	NA	NA	NA	NA	8	25689487	25689530	44	+	4	8	4	5	0	0	EPlOSAT00000001608
EPlOSAG00000000221	E001	0	NA	NA	NA	NA	1	35264198	35264278	81	-	0	0	0	0	0	0	EPlOSAT00000001609
EPlOSAG00000000222	E001	0.176822	NA	NA	NA	NA	8	7855438	7855468	31	-	1	0	0	0	0	0	EPlOSAT00000001610
EPlOSAG00000000223	E001	0	NA	NA	NA	NA	1	35570811	35570852	42	-	0	0	0	0	0	0	EPlOSAT00000001611
EPlOSAG00000000226	E001	0	NA	NA	NA	NA	8	23562190	23562241	52	-	0	0	0	0	0	0	EPlOSAT00000001614
EPlOSAG00000000227	E001	0	NA	NA	NA	NA	5	10342783	10342832	50	+	0	0	0	0	0	0	EPlOSAT00000001615
EPlOSAG00000000228	E001	0	NA	NA	NA	NA	6	6851335	6851393	59	+	0	0	0	0	0	0	EPlOSAT00000001616
EPlOSAG00000000229	E001	0	NA	NA	NA	NA	11	23388610	23388673	64	+	0	0	0	0	0	0	EPlOSAT00000001617
EPlOSAG00000000230	E001	0	NA	NA	NA	NA	6	13013451	13013494	44	+	0	0	0	0	0	0	EPlOSAT00000001618
EPlOSAG00000000231	E001	0.16761	NA	NA	NA	NA	2	19461282	19461346	65	+	0	0	0	0	1	0	EPlOSAT00000001619
EPlOSAG00000000232	E001	6.85273	NA	NA	NA	NA	1	14797348	14797428	81	-	6	10	12	1	3	8	EPlOSAT00000001620
EPlOSAG00000000233	E001	0.479456	NA	NA	NA	NA	10	2214552	2214592	41	+	0	0	1	2	0	0	EPlOSAT00000001621
EPlOSAG00000000234	E001	0	NA	NA	NA	NA	4	22909088	22909132	45	+	0	0	0	0	0	0	EPlOSAT00000001622
EPlOSAG00000000235	E001	0	NA	NA	NA	NA	9	9951154	9951231	78	-	0	0	0	0	0	0	EPlOSAT00000001623
EPlOSAG00000000236	E001	0	NA	NA	NA	NA	6	23745313	23745352	40	-	0	0	0	0	0	0	EPlOSAT00000001624
EPlOSAG00000000237	E001	56.9304	NA	NA	NA	NA	4	20006670	20006712	43	-	21	41	21	101	83	95	EPlOSAT00000001625
EPlOSAG00000000238	E001	0.451948	NA	NA	NA	NA	12	7309754	7309790	37	+	0	0	0	0	1	2	EPlOSAT00000001626
EPlOSAG00000000239	E001	0	NA	NA	NA	NA	5	7259205	7259269	65	-	0	0	0	0	0	0	EPlOSAT00000001627
EPlOSAG00000000240	E001	0	NA	NA	NA	NA	7	18211228	18211277	50	+	0	0	0	0	0	0	EPlOSAT00000001628
EPlOSAG00000000241	E001	0	NA	NA	NA	NA	12	12345773	12345815	43	-	0	0	0	0	0	0	EPlOSAT00000001629
EPlOSAG00000000242	E001	0	NA	NA	NA	NA	4	24885497	24885526	30	+	0	0	0	0	0	0	EPlOSAT00000001630
EPlOSAG00000000243	E001	0	NA	NA	NA	NA	1	36427884	36427957	74	-	0	0	0	0	0	0	EPlOSAT00000001631
EPlOSAG00000000244	E001	3.2984	NA	NA	NA	NA	2	9234648	9234710	63	+	1	3	3	2	7	4	EPlOSAT00000001632
EPlOSAG00000000245	E001	0	NA	NA	NA	NA	5	3765521	3765581	61	-	0	0	0	0	0	0	EPlOSAT00000001633
EPlOSAG00000000246	E001	0	NA	NA	NA	NA	1	4250927	4250967	41	+	0	0	0	0	0	0	EPlOSAT00000001634
EPlOSAG00000000247	E001	0	NA	NA	NA	NA	10	16483537	16483574	38	+	0	0	0	0	0	0	EPlOSAT00000001635
EPlOSAG00000000248	E001	0	NA	NA	NA	NA	4	25327376	25327423	48	-	0	0	0	0	0	0	EPlOSAT00000001636
EPlOSAG00000000249	E001	0	NA	NA	NA	NA	12	5805626	5805657	32	-	0	0	0	0	0	0	EPlOSAT00000001637
EPlOSAG00000000250	E001	0	NA	NA	NA	NA	11	20182528	20182573	46	+	0	0	0	0	0	0	EPlOSAT00000001638
EPlOSAG00000000252	E001	0	NA	NA	NA	NA	6	20633168	20633233	66	+	0	0	0	0	0	0	EPlOSAT00000001640
EPlOSAG00000000253	E001	3.40323	NA	NA	NA	NA	5	28926111	28926171	61	+	2	2	2	4	7	4	EPlOSAT00000001641
EPlOSAG00000000254	E001	0.512041	NA	NA	NA	NA	11	22662517	22662588	72	-	1	0	0	0	2	0	EPlOSAT00000001642
EPlOSAG00000000255	E001	0	NA	NA	NA	NA	11	11122822	11122860	39	+	0	0	0	0	0	0	EPlOSAT00000001643
EPlOSAG00000000256+EPlOSAG00000044936	E001	0	NA	NA	NA	NA	12	2307313	2307531	219	-	0	0	0	0	0	0	EPlOSAT00000046324
EPlOSAG00000000256+EPlOSAG00000044936	E002	0	NA	NA	NA	NA	12	2307532	2307567	36	-	0	0	0	0	0	0	c("EPlOSAT00000046324", "EPlOSAT00000001644")
EPlOSAG00000000256+EPlOSAG00000044936	E003	0	NA	NA	NA	NA	12	2307568	2307596	29	-	0	0	0	0	0	0	EPlOSAT00000001644
EPlOSAG00000000257	E001	0	NA	NA	NA	NA	10	20888598	20888661	64	+	0	0	0	0	0	0	EPlOSAT00000001645
EPlOSAG00000000258	E001	23.1273	NA	NA	NA	NA	12	23082306	23082357	52	-	33	24	27	15	17	21	EPlOSAT00000001646
EPlOSAG00000000259	E001	0	NA	NA	NA	NA	2	35333580	35333635	56	+	0	0	0	0	0	0	EPlOSAT00000001647
EPlOSAG00000000260	E001	0	NA	NA	NA	NA	2	19670223	19670278	56	-	0	0	0	0	0	0	EPlOSAT00000001648
EPlOSAG00000000261	E001	0	NA	NA	NA	NA	8	11856121	11856172	52	-	0	0	0	0	0	0	EPlOSAT00000001649
EPlOSAG00000000262	E001	0	NA	NA	NA	NA	1	18572316	18572362	47	-	0	0	0	0	0	0	EPlOSAT00000001650
EPlOSAG00000000263	E001	0	NA	NA	NA	NA	9	1136199	1136271	73	+	0	0	0	0	0	0	EPlOSAT00000001651
EPlOSAG00000000264	E001	0	NA	NA	NA	NA	1	24423017	24423089	73	-	0	0	0	0	0	0	EPlOSAT00000001652
EPlOSAG00000000265	E001	0	NA	NA	NA	NA	7	27988321	27988392	72	+	0	0	0	0	0	0	EPlOSAT00000001653
EPlOSAG00000000266+OS03G0424200	E001	80.985	0.00124315	0.234671	0.628082	0.974632	3	17702709	17703237	529	-	80	66	68	87	95	98	OS03T0424200-01
EPlOSAG00000000266+OS03G0424200	E002	164.985	0.0018731	3.44679	0.0633749	0.552421	3	17703403	17704146	744	-	168	166	143	191	167	166	OS03T0424200-01
EPlOSAG00000000266+OS03G0424200	E003	79.2458	0.000771086	6.11573	0.0133984	0.272002	3	17704212	17704450	239	-	72	56	62	103	87	109	OS03T0424200-01
EPlOSAG00000000266+OS03G0424200	E004	52.5773	0.00148734	5.29241	0.0214186	0.34433	3	17704542	17704644	103	-	35	44	44	69	58	75	OS03T0424200-01
EPlOSAG00000000266+OS03G0424200	E005	45.4129	0.00157787	4.95671	0.0259896	0.379894	3	17704874	17704908	35	-	38	34	34	65	44	67	OS03T0424200-01
EPlOSAG00000000266+OS03G0424200	E006	51.3349	0.00244341	2.51302	0.112909	0.680997	3	17704909	17704958	50	-	46	46	34	69	49	74	c("EPlOSAT00000001654", "OS03T0424200-01")
EPlOSAG00000000266+OS03G0424200	E007	51.8473	0.00135248	3.65701	0.0558336	0.527636	3	17704959	17704978	20	-	43	45	37	71	52	73	OS03T0424200-01
EPlOSAG00000000266+OS03G0424200	E008	182.536	0.000423725	0.284912	0.5935	0.969139	3	17705046	17706364	1319	-	177	157	169	223	173	215	OS03T0424200-01
EPlOSAG00000000266+OS03G0424200	E009	37.3109	0.022065	0.381699	0.536696	0.957803	3	17706448	17706539	92	-	29	33	45	35	47	35	OS03T0424200-01
EPlOSAG00000000266+OS03G0424200	E010	28.7481	0.0262152	0.0290709	0.864616	0.997511	3	17707033	17707092	60	-	17	25	34	30	37	31	OS03T0424200-01
EPlOSAG00000000266+OS03G0424200	E011	43.6689	0.00176333	4.62223	0.0315602	0.414973	3	17708712	17708834	123	-	53	34	48	47	38	43	OS03T0424200-01
EPlOSAG00000000266+OS03G0424200	E012	34.9237	0.00233033	11.3498	0.00075456	0.0429793	3	17709602	17709724	123	-	48	30	40	32	30	28	OS03T0424200-01
EPlOSAG00000000266+OS03G0424200	E013	21.3119	0.0267822	3.26748	0.0706662	0.575185	3	17709854	17710049	196	-	36	17	19	25	14	17	OS03T0424200-01
EPlOSAG00000000267	E001	0	NA	NA	NA	NA	7	14875732	14875786	55	-	0	0	0	0	0	0	EPlOSAT00000001655
EPlOSAG00000000268	E001	0.476169	NA	NA	NA	NA	1	3935703	3935761	59	+	0	0	1	1	0	1	EPlOSAT00000001656
EPlOSAG00000000270	E001	2.34909	NA	NA	NA	NA	10	22245373	22245419	47	-	3	4	1	1	3	2	EPlOSAT00000001658
EPlOSAG00000000271+OS02G0319100	E001	40.9288	0.0210793	1.64032	0.200282	0.801034	2	12720938	12721222	285	+	40	28	37	57	47	41	OS02T0319100-01
EPlOSAG00000000271+OS02G0319100	E002	40.8079	0.00957001	4.01299	0.0451511	0.484611	2	12721303	12721377	75	+	39	33	37	56	43	41	OS02T0319100-01
EPlOSAG00000000271+OS02G0319100	E003	38.5975	0.0016572	3.61207	0.0573617	0.531883	2	12721767	12721810	44	+	31	41	28	51	41	45	OS02T0319100-01
EPlOSAG00000000271+OS02G0319100	E004	57.8772	0.000961114	5.87223	0.0153816	0.291113	2	12721887	12722030	144	+	44	58	48	69	67	68	OS02T0319100-01
EPlOSAG00000000271+OS02G0319100	E005	119.583	0.000547285	1.73383	0.187922	0.787891	2	12722105	12722568	464	+	77	108	98	159	130	167	OS02T0319100-01
EPlOSAG00000000271+OS02G0319100	E006	86.2717	0.00374135	0.00179039	0.966249	1	2	12723973	12724131	159	+	54	70	69	126	86	132	OS02T0319100-01
EPlOSAG00000000271+OS02G0319100	E007	72.1172	0.0181717	0.0464518	0.829357	0.994939	2	12724212	12724328	117	+	51	49	63	95	67	124	OS02T0319100-01
EPlOSAG00000000271+OS02G0319100	E008	77.4045	0.0107499	0.00117083	0.972704	1	2	12724474	12724625	152	+	55	53	63	102	79	130	OS02T0319100-01
EPlOSAG00000000271+OS02G0319100	E009	65.2028	0.00775159	0.0517251	0.820088	0.994381	2	12725498	12725589	92	+	52	46	44	84	74	106	OS02T0319100-01
EPlOSAG00000000271+OS02G0319100	E010	193.081	0.000833671	0.00682211	0.934173	1	2	12725691	12726368	678	+	134	153	142	272	219	279	OS02T0319100-01
EPlOSAG00000000271+OS02G0319100	E011	89.5923	0.000908729	0.369626	0.543208	0.958989	2	12726455	12726582	128	+	47	85	61	122	116	125	OS02T0319100-01
EPlOSAG00000000271+OS02G0319100	E012	71.2222	0.00470637	1.41139	0.234826	0.832246	2	12726583	12726617	35	+	32	64	49	90	104	103	c("EPlOSAT00000001659", "OS02T0319100-01")
EPlOSAG00000000271+OS02G0319100	E013	0.188543	0.293938	1.01136	0.314577	NA	2	12726618	12726622	5	+	0	0	1	0	0	0	EPlOSAT00000001659
EPlOSAG00000000271+OS02G0319100	E014	79.3274	0.00215017	3.20893	0.0732373	0.583484	2	12726708	12726792	85	+	38	69	50	103	114	120	OS02T0319100-01
EPlOSAG00000000271+OS02G0319100	E015	71.687	0.00304793	2.14249	0.143269	0.730562	2	12726873	12726941	69	+	34	66	44	96	103	103	OS02T0319100-01
EPlOSAG00000000271+OS02G0319100	E016	112.484	0.0134279	0.219446	0.639463	0.976407	2	12727393	12727572	180	+	50	105	87	144	165	143	OS02T0319100-01
EPlOSAG00000000271+OS02G0319100	E017	116.922	0.00994256	0.895685	0.343941	0.902085	2	12728430	12728873	444	+	55	101	86	174	168	140	OS02T0319100-01
EPlOSAG00000000272	E001	0	NA	NA	NA	NA	12	24337154	24337214	61	+	0	0	0	0	0	0	EPlOSAT00000001660
EPlOSAG00000000273+OS07G0287100	E001	17.2255	0.00533053	0.346919	0.555863	0.962393	7	11064783	11064913	131	+	11	16	5	28	20	29	OS07T0287100-01
EPlOSAG00000000273+OS07G0287100	E002	20.8277	0.00483502	4.57875e-06	0.998293	1	7	11065793	11065939	147	+	14	20	8	36	23	30	OS07T0287100-01
EPlOSAG00000000273+OS07G0287100	E003	20.1245	0.00279444	0.799235	0.371322	0.913724	7	11066224	11066267	44	+	11	15	10	32	25	34	OS07T0287100-01
EPlOSAG00000000273+OS07G0287100	E004	13.7024	0.0038393	0.338399	0.560755	0.963543	7	11066758	11066795	38	+	8	8	9	20	18	23	OS07T0287100-01
EPlOSAG00000000273+OS07G0287100	E005	18.4558	0.00306447	0.766841	0.381196	0.916621	7	11067630	11067720	91	+	15	14	12	26	25	22	OS07T0287100-01
EPlOSAG00000000273+OS07G0287100	E006	0	NA	NA	NA	NA	7	11068703	11068715	13	+	0	0	0	0	0	0	EPlOSAT00000001661
EPlOSAG00000000273+OS07G0287100	E007	15.9159	0.00396093	0.0228388	0.879877	0.998124	7	11068716	11068768	53	+	9	10	12	20	23	25	c("EPlOSAT00000001661", "OS07T0287100-01")
EPlOSAG00000000273+OS07G0287100	E008	17.313	0.00384449	0.278585	0.59763	0.96985	7	11068769	11068821	53	+	10	10	12	22	26	28	OS07T0287100-01
EPlOSAG00000000273+OS07G0287100	E009	15.4427	0.00330575	3.41027	0.0647918	0.556682	7	11068905	11068975	71	+	7	10	6	25	23	27	OS07T0287100-01
EPlOSAG00000000273+OS07G0287100	E010	21.0407	0.00387548	0.0179397	0.893451	0.999563	7	11069064	11069452	389	+	16	15	12	29	23	37	OS07T0287100-01
EPlOSAG00000000273+OS07G0287100	E011	18.0503	0.0191198	0.0362148	0.849073	0.99601	7	11070572	11070643	72	+	12	10	13	29	16	34	OS07T0287100-01
EPlOSAG00000000273+OS07G0287100	E012	20.836	0.0040225	0.0273171	0.868725	0.997861	7	11070746	11070847	102	+	16	12	13	33	22	35	OS07T0287100-01
EPlOSAG00000000273+OS07G0287100	E013	31.5546	0.00520591	0.0811528	0.775741	0.98995	7	11070932	11071714	783	+	23	29	13	41	48	42	OS07T0287100-01
EPlOSAG00000000273+OS07G0287100	E014	23.4615	0.00613725	0.183376	0.668488	0.979569	7	11074171	11074287	117	+	17	15	17	37	34	25	OS07T0287100-01
EPlOSAG00000000273+OS07G0287100	E015	20.6885	0.0101272	0.781455	0.376697	0.915743	7	11074826	11074882	57	+	11	18	17	29	31	21	OS07T0287100-01
EPlOSAG00000000273+OS07G0287100	E016	15.3725	0.0518064	1.82275	0.176986	0.775729	7	11076639	11076991	353	+	9	13	17	22	22	10	OS07T0287100-01
EPlOSAG00000000274	E001	0.174365	NA	NA	NA	NA	11	5663978	5664033	56	+	0	1	0	0	0	0	EPlOSAT00000001662
EPlOSAG00000000275	E001	0	NA	NA	NA	NA	10	21910508	21910542	35	-	0	0	0	0	0	0	EPlOSAT00000001663
EPlOSAG00000000276	E001	0	NA	NA	NA	NA	3	13185000	13185071	72	-	0	0	0	0	0	0	EPlOSAT00000001664
EPlOSAG00000000277	E001	0	NA	NA	NA	NA	6	22772832	22772899	68	+	0	0	0	0	0	0	EPlOSAT00000001665
EPlOSAG00000000278	E001	0	NA	NA	NA	NA	8	27116517	27116542	26	+	0	0	0	0	0	0	EPlOSAT00000001666
EPlOSAG00000000279	E001	0.188543	NA	NA	NA	NA	10	1735654	1735704	51	+	0	0	1	0	0	0	EPlOSAT00000001667
EPlOSAG00000000280	E001	0.145457	NA	NA	NA	NA	7	26869892	26869946	55	+	0	0	0	1	0	0	EPlOSAT00000001668
EPlOSAG00000000281+EPlOSAG00000051133+EPlOSAG00000030698+OS04G0623901	E001	52.4136	0.0167277	0.0732893	0.786606	0.991411	4	31712233	31712806	574	-	73	86	80	16	22	24	OS04T0623901-01
EPlOSAG00000000281+EPlOSAG00000051133+EPlOSAG00000030698+OS04G0623901	E002	0	NA	NA	NA	NA	4	31712807	31712972	166	-	0	0	0	0	0	0	c("OS04T0623901-01", "EPlOSAT00000032086")
EPlOSAG00000000281+EPlOSAG00000051133+EPlOSAG00000030698+OS04G0623901	E003	37.6225	0.0328118	0.171044	0.679186	0.980728	4	31712973	31713469	497	-	33	75	66	6	22	12	OS04T0623901-01
EPlOSAG00000000281+EPlOSAG00000051133+EPlOSAG00000030698+OS04G0623901	E004	0	NA	NA	NA	NA	4	31713470	31713570	101	-	0	0	0	0	0	0	c("OS04T0623901-01", "EPlOSAT00000052521")
EPlOSAG00000000281+EPlOSAG00000051133+EPlOSAG00000030698+OS04G0623901	E005	22.4787	0.00331512	0.0726717	0.787486	0.991411	4	31713571	31713771	201	-	28	32	41	7	14	6	OS04T0623901-01
EPlOSAG00000000281+EPlOSAG00000051133+EPlOSAG00000030698+OS04G0623901	E006	22.189	0.00377657	0.10625	0.744454	0.98687	4	31713772	31713810	39	-	29	31	42	6	12	6	c("EPlOSAT00000001669", "OS04T0623901-01")
EPlOSAG00000000281+EPlOSAG00000051133+EPlOSAG00000030698+OS04G0623901	E007	18.2577	0.00711866	0.199805	0.654878	0.977886	4	31713811	31713975	165	-	27	24	30	5	14	4	OS04T0623901-01
EPlOSAG00000000282+OS04G0578800	E001	3.84821	0.61926	1.35226	0.244884	0.842025	4	29194394	29194832	439	-	9	6	3	0	3	1	OS04T0578800-01
EPlOSAG00000000282+OS04G0578800	E002	0	NA	NA	NA	NA	4	29194833	29194838	6	-	0	0	0	0	0	0	c("OS04T0578800-01", "OS04T0578800-02")
EPlOSAG00000000282+OS04G0578800	E003	0	NA	NA	NA	NA	4	29194839	29194899	61	-	0	0	0	0	0	0	c("EPlOSAT00000001670", "OS04T0578800-01", "OS04T0578800-02")
EPlOSAG00000000282+OS04G0578800	E004	0	NA	NA	NA	NA	4	29194900	29195046	147	-	0	0	0	0	0	0	c("OS04T0578800-01", "OS04T0578800-02")
EPlOSAG00000000282+OS04G0578800	E005	3.66805	0.030485	1.89343	0.168815	0.766681	4	29195434	29196961	1528	-	3	4	3	8	0	5	c("OS04T0578800-01", "OS04T0578800-02")
EPlOSAG00000000282+OS04G0578800	E006	5.18774	0.0146112	0.994672	0.318603	0.889553	4	29196962	29197064	103	-	6	6	4	8	1	7	OS04T0578800-01
EPlOSAG00000000283	E001	0	NA	NA	NA	NA	5	15606876	15606915	40	-	0	0	0	0	0	0	EPlOSAT00000001671
EPlOSAG00000000284	E001	0	NA	NA	NA	NA	9	10346382	10346435	54	-	0	0	0	0	0	0	EPlOSAT00000001672
EPlOSAG00000000285	E001	0	NA	NA	NA	NA	6	16074560	16074626	67	-	0	0	0	0	0	0	EPlOSAT00000001673
EPlOSAG00000000286	E001	0	NA	NA	NA	NA	2	33998186	33998236	51	+	0	0	0	0	0	0	EPlOSAT00000001674
EPlOSAG00000000287	E001	0	NA	NA	NA	NA	7	15866628	15866699	72	-	0	0	0	0	0	0	EPlOSAT00000001675
EPlOSAG00000000288	E001	0	NA	NA	NA	NA	3	16332968	16333009	42	-	0	0	0	0	0	0	EPlOSAT00000001676
EPlOSAG00000000289	E001	0	NA	NA	NA	NA	6	16954610	16954668	59	+	0	0	0	0	0	0	EPlOSAT00000001677
EPlOSAG00000000290	E001	0	NA	NA	NA	NA	12	3827840	3827912	73	-	0	0	0	0	0	0	EPlOSAT00000001678
EPlOSAG00000000291+EPlOSAG00000024899	E001	0	NA	NA	NA	NA	6	28266551	28266585	35	+	0	0	0	0	0	0	EPlOSAT00000026287
EPlOSAG00000000291+EPlOSAG00000024899	E002	0.316534	12	2.16716e-12	0.999999	NA	6	28266586	28266619	34	+	0	1	0	0	0	1	c("EPlOSAT00000001679", "EPlOSAT00000026287")
EPlOSAG00000000291+EPlOSAG00000024899	E003	0.316534	12	2.16716e-12	0.999999	NA	6	28266620	28266642	23	+	0	1	0	0	0	1	EPlOSAT00000026287
EPlOSAG00000000292	E001	0	NA	NA	NA	NA	2	35161749	35161790	42	+	0	0	0	0	0	0	EPlOSAT00000001680
EPlOSAG00000000293	E001	0	NA	NA	NA	NA	3	33543390	33543435	46	-	0	0	0	0	0	0	EPlOSAT00000001681
EPlOSAG00000000294	E001	12.6308	NA	NA	NA	NA	9	16063123	16063157	35	+	21	18	11	4	11	9	EPlOSAT00000001682
EPlOSAG00000000295	E001	0	NA	NA	NA	NA	3	10531683	10531731	49	-	0	0	0	0	0	0	EPlOSAT00000001683
EPlOSAG00000000297	E001	0.351186	NA	NA	NA	NA	3	6401738	6401772	35	-	1	1	0	0	0	0	EPlOSAT00000001685
EPlOSAG00000000299	E001	0	NA	NA	NA	NA	11	598950	598999	50	-	0	0	0	0	0	0	EPlOSAT00000001687
EPlOSAG00000000300+EPlOSAG00000018796+OS05G0171300	E001	8.8046	0.00840079	1.28209	0.25751	0.851629	5	4266371	4266525	155	+	6	5	6	10	12	16	OS05T0171300-01
EPlOSAG00000000300+EPlOSAG00000018796+OS05G0171300	E002	56.0113	0.0255088	1.05258	0.304913	0.88232	5	4266687	4267271	585	+	45	19	34	109	62	85	OS05T0171300-01
EPlOSAG00000000300+EPlOSAG00000018796+OS05G0171300	E003	32.0077	0.00851943	0.274803	0.600128	0.970294	5	4267272	4267330	59	+	20	11	21	64	36	51	c("OS05T0171300-01", "EPlOSAT00000020184")
EPlOSAG00000000300+EPlOSAG00000018796+OS05G0171300	E004	49.7554	0.00162923	1.04492	0.306679	0.88356	5	4267331	4267512	182	+	29	20	19	96	78	74	OS05T0171300-01
EPlOSAG00000000300+EPlOSAG00000018796+OS05G0171300	E005	54.5274	0.00161868	0.705893	0.400811	0.923839	5	4269039	4269200	162	+	28	25	23	98	91	80	OS05T0171300-01
EPlOSAG00000000300+EPlOSAG00000018796+OS05G0171300	E006	93.0327	0.00313491	0.928036	0.335374	0.898045	5	4269304	4269946	643	+	38	37	56	157	150	150	OS05T0171300-01
EPlOSAG00000000300+EPlOSAG00000018796+OS05G0171300	E007	24.1865	0.0146699	0.138106	0.710171	0.983574	5	4269947	4270006	60	+	7	13	14	37	45	36	c("OS05T0171300-01", "EPlOSAT00000001688")
EPlOSAG00000000300+EPlOSAG00000018796+OS05G0171300	E008	16.2699	0.00558612	1.15265	0.282994	0.869895	5	4270007	4270127	121	+	7	9	13	27	27	18	OS05T0171300-01
EPlOSAG00000000301	E001	0	NA	NA	NA	NA	6	10130896	10130953	58	-	0	0	0	0	0	0	EPlOSAT00000001689
EPlOSAG00000000302	E001	0	NA	NA	NA	NA	9	11362641	11362688	48	+	0	0	0	0	0	0	EPlOSAT00000001690
EPlOSAG00000000303+OS05G0412400	E001	1.38878	0.22277	0.0855921	0.769858	0.989194	5	20178355	20179186	832	+	3	3	0	0	2	0	OS05T0412400-01
EPlOSAG00000000303+OS05G0412400	E002	0.518796	2.21065	0.0525906	0.818615	NA	5	20179187	20179218	32	+	1	1	0	0	1	0	c("EPlOSAT00000001691", "OS05T0412400-01")
EPlOSAG00000000303+OS05G0412400	E003	0.518796	2.21065	0.0525906	0.818615	NA	5	20179219	20179243	25	+	1	1	0	0	1	0	EPlOSAT00000001691
EPlOSAG00000000305	E001	0	NA	NA	NA	NA	10	21668741	21668784	44	+	0	0	0	0	0	0	EPlOSAT00000001693
EPlOSAG00000000306	E001	0	NA	NA	NA	NA	3	25877794	25877832	39	-	0	0	0	0	0	0	EPlOSAT00000001694
EPlOSAG00000000307	E001	0	NA	NA	NA	NA	7	1833018	1833086	69	+	0	0	0	0	0	0	EPlOSAT00000001695
EPlOSAG00000000308+EPlOSAG00000015817	E001	0	NA	NA	NA	NA	1	29643196	29643200	5	-	0	0	0	0	0	0	EPlOSAT00000017205
EPlOSAG00000000308+EPlOSAG00000015817	E002	0	NA	NA	NA	NA	1	29643201	29643247	47	-	0	0	0	0	0	0	c("EPlOSAT00000017205", "EPlOSAT00000001696")
EPlOSAG00000000309	E001	0	NA	NA	NA	NA	6	1095287	1095359	73	+	0	0	0	0	0	0	EPlOSAT00000001697
EPlOSAG00000000310	E001	0	NA	NA	NA	NA	11	12087138	12087256	119	+	0	0	0	0	0	0	EPlOSAT00000001698
EPlOSAG00000000311	E001	0	NA	NA	NA	NA	3	22490752	22490812	61	+	0	0	0	0	0	0	EPlOSAT00000001699
EPlOSAG00000000312	E001	0.884619	NA	NA	NA	NA	3	33543305	33543363	59	-	1	0	3	0	0	1	EPlOSAT00000001700
EPlOSAG00000000313	E001	0	NA	NA	NA	NA	11	4373654	4373705	52	+	0	0	0	0	0	0	EPlOSAT00000001701
EPlOSAG00000000315	E001	0	NA	NA	NA	NA	5	4225994	4226038	45	+	0	0	0	0	0	0	EPlOSAT00000001703
EPlOSAG00000000316+OS01G0360333	E001	0	NA	NA	NA	NA	1	14621567	14621718	152	+	0	0	0	0	0	0	OS01T0360333-00
EPlOSAG00000000316+OS01G0360333	E002	0	NA	NA	NA	NA	1	14621799	14622313	515	+	0	0	0	0	0	0	OS01T0360333-00
EPlOSAG00000000316+OS01G0360333	E003	0	NA	NA	NA	NA	1	14622450	14622542	93	+	0	0	0	0	0	0	OS01T0360333-00
EPlOSAG00000000316+OS01G0360333	E004	0	NA	NA	NA	NA	1	14622723	14622822	100	+	0	0	0	0	0	0	OS01T0360333-00
EPlOSAG00000000316+OS01G0360333	E005	0	NA	NA	NA	NA	1	14622910	14623026	117	+	0	0	0	0	0	0	OS01T0360333-00
EPlOSAG00000000316+OS01G0360333	E006	0	NA	NA	NA	NA	1	14623207	14623299	93	+	0	0	0	0	0	0	OS01T0360333-00
EPlOSAG00000000316+OS01G0360333	E007	0	NA	NA	NA	NA	1	14623402	14623803	402	+	0	0	0	0	0	0	OS01T0360333-00
EPlOSAG00000000316+OS01G0360333	E008	0	NA	NA	NA	NA	1	14624821	14625242	422	+	0	0	0	0	0	0	OS01T0360333-00
EPlOSAG00000000316+OS01G0360333	E009	0	NA	NA	NA	NA	1	14625316	14625463	148	+	0	0	0	0	0	0	OS01T0360333-00
EPlOSAG00000000316+OS01G0360333	E010	0	NA	NA	NA	NA	1	14625790	14625961	172	+	0	0	0	0	0	0	OS01T0360333-00
EPlOSAG00000000316+OS01G0360333	E011	0	NA	NA	NA	NA	1	14626017	14626058	42	+	0	0	0	0	0	0	EPlOSAT00000001704
EPlOSAG00000000316+OS01G0360333	E012	0	NA	NA	NA	NA	1	14626059	14626068	10	+	0	0	0	0	0	0	c("EPlOSAT00000001704", "OS01T0360333-00")
EPlOSAG00000000316+OS01G0360333	E013	0	NA	NA	NA	NA	1	14626069	14626212	144	+	0	0	0	0	0	0	OS01T0360333-00
EPlOSAG00000000316+OS01G0360333	E014	0	NA	NA	NA	NA	1	14626357	14626552	196	+	0	0	0	0	0	0	OS01T0360333-00
EPlOSAG00000000317	E001	0	NA	NA	NA	NA	11	5740313	5740385	73	+	0	0	0	0	0	0	EPlOSAT00000001705
EPlOSAG00000000318	E001	0.34873	NA	NA	NA	NA	12	18762573	18762621	49	-	0	2	0	0	0	0	EPlOSAT00000001706
EPlOSAG00000000319	E001	0	NA	NA	NA	NA	12	30657	30699	43	+	0	0	0	0	0	0	EPlOSAT00000001707
EPlOSAG00000000320	E001	0	NA	NA	NA	NA	12	4063258	4063304	47	-	0	0	0	0	0	0	EPlOSAT00000001708
EPlOSAG00000000321	E001	0	NA	NA	NA	NA	12	8530197	8530269	73	-	0	0	0	0	0	0	EPlOSAT00000001709
EPlOSAG00000000322	E001	0	NA	NA	NA	NA	8	12354752	12354809	58	+	0	0	0	0	0	0	EPlOSAT00000001710
EPlOSAG00000000323	E001	2.65547	NA	NA	NA	NA	2	31300235	31300286	52	-	1	3	4	4	2	2	EPlOSAT00000001711
EPlOSAG00000000324	E001	0	NA	NA	NA	NA	7	8259306	8259354	49	+	0	0	0	0	0	0	EPlOSAT00000001712
EPlOSAG00000000326	E001	0	NA	NA	NA	NA	6	17024866	17024898	33	-	0	0	0	0	0	0	EPlOSAT00000001714
EPlOSAG00000000327	E001	0.455236	NA	NA	NA	NA	9	17368189	17368249	61	-	0	0	0	1	1	1	EPlOSAT00000001715
EPlOSAG00000000330	E001	0	NA	NA	NA	NA	10	240055	240103	49	-	0	0	0	0	0	0	EPlOSAT00000001718
EPlOSAG00000000331	E001	0.866974	NA	NA	NA	NA	12	25333409	25333450	42	-	1	0	2	1	1	0	EPlOSAT00000001719
EPlOSAG00000000332	E001	0	NA	NA	NA	NA	10	10858316	10858388	73	+	0	0	0	0	0	0	EPlOSAT00000001720
EPlOSAG00000000334	E001	0.142169	NA	NA	NA	NA	3	25532288	25532330	43	+	0	0	0	0	0	1	EPlOSAT00000001722
EPlOSAG00000000335	E001	0	NA	NA	NA	NA	8	2769216	2769276	61	+	0	0	0	0	0	0	EPlOSAT00000001723
EPlOSAG00000000336	E001	0	NA	NA	NA	NA	1	40401775	40401814	40	-	0	0	0	0	0	0	EPlOSAT00000001724
EPlOSAG00000000337	E001	0.174365	NA	NA	NA	NA	11	22553904	22553937	34	-	0	1	0	0	0	0	EPlOSAT00000001725
EPlOSAG00000000338	E001	0	NA	NA	NA	NA	6	8988381	8988437	57	-	0	0	0	0	0	0	EPlOSAT00000001726
EPlOSAG00000000339	E001	0	NA	NA	NA	NA	11	17824679	17824736	58	+	0	0	0	0	0	0	EPlOSAT00000001727
EPlOSAG00000000341	E001	0	NA	NA	NA	NA	5	15929187	15929260	74	-	0	0	0	0	0	0	EPlOSAT00000001729
EPlOSAG00000000342	E001	0	NA	NA	NA	NA	4	3659317	3659383	67	+	0	0	0	0	0	0	EPlOSAT00000001730
EPlOSAG00000000343	E001	0	NA	NA	NA	NA	6	23591462	23591534	73	-	0	0	0	0	0	0	EPlOSAT00000001731
EPlOSAG00000000344	E001	0	NA	NA	NA	NA	10	771491	771552	62	+	0	0	0	0	0	0	EPlOSAT00000001732
EPlOSAG00000000345	E001	0	NA	NA	NA	NA	5	7964619	7964680	62	+	0	0	0	0	0	0	EPlOSAT00000001733
EPlOSAG00000000346+OS11G0473275	E001	0	NA	NA	NA	NA	11	16320525	16320690	166	-	0	0	0	0	0	0	OS11T0473275-00
EPlOSAG00000000346+OS11G0473275	E002	35.2484	0.0153385	0.00687037	0.933941	1	11	16321447	16321577	131	-	58	41	30	20	35	24	OS11T0473275-00
EPlOSAG00000000346+OS11G0473275	E003	91.7846	0.000867439	1.32863	0.249049	0.845618	11	16321656	16321844	189	-	129	122	99	54	67	70	OS11T0473275-00
EPlOSAG00000000346+OS11G0473275	E004	192.857	0.00189017	1.61094	0.20436	0.804628	11	16322027	16322522	496	-	268	254	209	122	138	147	OS11T0473275-00
EPlOSAG00000000346+OS11G0473275	E005	168.64	0.000438328	0.638427	0.424281	0.930683	11	16322619	16322990	372	-	218	231	163	109	140	139	OS11T0473275-00
EPlOSAG00000000346+OS11G0473275	E006	75.8845	0.00847257	0.22402	0.635994	0.975871	11	16322991	16323047	57	-	78	119	76	41	73	62	c("OS11T0473275-00", "EPlOSAT00000001734")
EPlOSAG00000000346+OS11G0473275	E007	96.6612	0.00431108	0.22205	0.637482	0.976032	11	16323048	16323182	135	-	103	149	98	58	88	76	OS11T0473275-00
EPlOSAG00000000346+OS11G0473275	E008	76.3747	0.00155465	0.775147	0.378629	0.916138	11	16323767	16324032	266	-	85	107	81	60	64	56	OS11T0473275-00
EPlOSAG00000000347	E001	0	NA	NA	NA	NA	9	22333180	22333228	49	-	0	0	0	0	0	0	EPlOSAT00000001735
EPlOSAG00000000348	E001	7.49297	NA	NA	NA	NA	7	28586899	28586937	39	+	2	7	11	11	10	4	EPlOSAT00000001736
EPlOSAG00000000349	E001	0	NA	NA	NA	NA	3	23596620	23596675	56	-	0	0	0	0	0	0	EPlOSAT00000001737
EPlOSAG00000000350	E001	0	NA	NA	NA	NA	12	23006089	23006152	64	+	0	0	0	0	0	0	EPlOSAT00000001738
EPlOSAG00000000351	E001	0	NA	NA	NA	NA	1	28400967	28401020	54	-	0	0	0	0	0	0	EPlOSAT00000001739
EPlOSAG00000000352	E001	0	NA	NA	NA	NA	12	12892171	12892239	69	-	0	0	0	0	0	0	EPlOSAT00000001740
EPlOSAG00000000353	E001	0	NA	NA	NA	NA	2	28311781	28311837	57	+	0	0	0	0	0	0	EPlOSAT00000001741
EPlOSAG00000000354	E001	0	NA	NA	NA	NA	3	31819513	31819585	73	+	0	0	0	0	0	0	EPlOSAT00000001742
EPlOSAG00000000355	E001	0	NA	NA	NA	NA	10	12993588	12993632	45	+	0	0	0	0	0	0	EPlOSAT00000001743
EPlOSAG00000000356	E001	0	NA	NA	NA	NA	5	15766199	15766262	64	+	0	0	0	0	0	0	EPlOSAT00000001744
EPlOSAG00000000357	E001	0	NA	NA	NA	NA	4	8107775	8107816	42	+	0	0	0	0	0	0	EPlOSAT00000001745
EPlOSAG00000000358	E001	0.176822	NA	NA	NA	NA	2	32951303	32951341	39	+	1	0	0	0	0	0	EPlOSAT00000001746
EPlOSAG00000000359	E001	0.839629	NA	NA	NA	NA	1	11172823	11172860	38	+	0	4	0	0	0	1	EPlOSAT00000001747
EPlOSAG00000000360	E001	0	NA	NA	NA	NA	5	11419973	11420014	42	+	0	0	0	0	0	0	EPlOSAT00000001748
EPlOSAG00000000361	E001	0.309779	NA	NA	NA	NA	6	17821762	17821802	41	-	0	0	0	0	1	1	EPlOSAT00000001749
EPlOSAG00000000362	E001	0	NA	NA	NA	NA	2	1178828	1178871	44	-	0	0	0	0	0	0	EPlOSAT00000001750
EPlOSAG00000000363	E001	0	NA	NA	NA	NA	5	24608978	24609061	84	+	0	0	0	0	0	0	EPlOSAT00000001751
EPlOSAG00000000364	E001	0	NA	NA	NA	NA	4	27158873	27158934	62	-	0	0	0	0	0	0	EPlOSAT00000001752
EPlOSAG00000000365	E001	0	NA	NA	NA	NA	1	33539757	33539829	73	+	0	0	0	0	0	0	EPlOSAT00000001753
EPlOSAG00000000366	E001	0	NA	NA	NA	NA	10	12937048	12937094	47	+	0	0	0	0	0	0	EPlOSAT00000001754
EPlOSAG00000000367	E001	0	NA	NA	NA	NA	9	13817539	13817610	72	+	0	0	0	0	0	0	EPlOSAT00000001755
EPlOSAG00000000368	E001	0.594117	NA	NA	NA	NA	1	36673601	36673671	71	+	0	0	0	0	1	3	EPlOSAT00000001756
EPlOSAG00000000370	E001	0.4991	NA	NA	NA	NA	9	6948947	6949011	65	+	2	0	0	1	0	0	EPlOSAT00000001758
EPlOSAG00000000371	E001	0.512041	NA	NA	NA	NA	3	11083799	11083852	54	-	1	0	0	0	2	0	EPlOSAT00000001759
EPlOSAG00000000372	E001	0	NA	NA	NA	NA	12	21234658	21234740	83	+	0	0	0	0	0	0	EPlOSAT00000001760
EPlOSAG00000000373	E001	0	NA	NA	NA	NA	2	10536513	10536579	67	-	0	0	0	0	0	0	EPlOSAT00000001761
EPlOSAG00000000374	E001	0	NA	NA	NA	NA	1	12898712	12898750	39	+	0	0	0	0	0	0	EPlOSAT00000001762
EPlOSAG00000000375	E001	0	NA	NA	NA	NA	11	2415062	2415131	70	+	0	0	0	0	0	0	EPlOSAT00000001763
EPlOSAG00000000377	E001	0	NA	NA	NA	NA	4	8150183	8150261	79	-	0	0	0	0	0	0	EPlOSAT00000001765
EPlOSAG00000000378	E001	0.188543	NA	NA	NA	NA	11	24226260	24226308	49	-	0	0	1	0	0	0	EPlOSAT00000001766
EPlOSAG00000000379	E001	0	NA	NA	NA	NA	5	5143994	5144082	89	+	0	0	0	0	0	0	EPlOSAT00000001767
EPlOSAG00000000380	E001	0	NA	NA	NA	NA	10	11489147	11489221	75	-	0	0	0	0	0	0	EPlOSAT00000001768
EPlOSAG00000000381	E001	3.84403	NA	NA	NA	NA	4	19956280	19956349	70	-	5	5	7	2	2	1	EPlOSAT00000001769
EPlOSAG00000000382	E001	0	NA	NA	NA	NA	12	13122261	13122355	95	+	0	0	0	0	0	0	EPlOSAT00000001770
EPlOSAG00000000383	E001	0	NA	NA	NA	NA	12	5984023	5984121	99	-	0	0	0	0	0	0	EPlOSAT00000001771
EPlOSAG00000000384	E001	0	NA	NA	NA	NA	4	25447929	25447993	65	+	0	0	0	0	0	0	EPlOSAT00000001772
EPlOSAG00000000386	E001	0	NA	NA	NA	NA	10	19579955	19580048	94	-	0	0	0	0	0	0	EPlOSAT00000001774
EPlOSAG00000000387	E001	0	NA	NA	NA	NA	11	549860	549931	72	-	0	0	0	0	0	0	EPlOSAT00000001775
EPlOSAG00000000388	E001	0	NA	NA	NA	NA	2	34978047	34978111	65	+	0	0	0	0	0	0	EPlOSAT00000001776
EPlOSAG00000000389	E001	0	NA	NA	NA	NA	11	22246066	22246145	80	-	0	0	0	0	0	0	EPlOSAT00000001777
EPlOSAG00000000390	E001	0.145457	NA	NA	NA	NA	1	8597413	8597506	94	+	0	0	0	1	0	0	EPlOSAT00000001778
EPlOSAG00000000392	E001	0	NA	NA	NA	NA	11	25933092	25933186	95	-	0	0	0	0	0	0	EPlOSAT00000001780
EPlOSAG00000000393	E001	0.525551	NA	NA	NA	NA	3	2030897	2030981	85	+	1	2	0	0	0	0	EPlOSAT00000001781
EPlOSAG00000000395	E001	0	NA	NA	NA	NA	1	23529765	23529864	100	-	0	0	0	0	0	0	EPlOSAT00000001783
EPlOSAG00000000396	E001	0	NA	NA	NA	NA	4	13044259	13044357	99	-	0	0	0	0	0	0	EPlOSAT00000001784
EPlOSAG00000000397	E001	0	NA	NA	NA	NA	4	2363086	2363184	99	-	0	0	0	0	0	0	EPlOSAT00000001785
EPlOSAG00000000398	E001	0.719007	NA	NA	NA	NA	9	22692306	22692377	72	-	3	0	1	0	0	0	EPlOSAT00000001786
EPlOSAG00000000399	E001	0	NA	NA	NA	NA	12	21177350	21177446	97	-	0	0	0	0	0	0	EPlOSAT00000001787
EPlOSAG00000000400	E001	0	NA	NA	NA	NA	1	21191279	21191365	87	+	0	0	0	0	0	0	EPlOSAT00000001788
EPlOSAG00000000401	E001	0	NA	NA	NA	NA	1	34044752	34044847	96	-	0	0	0	0	0	0	EPlOSAT00000001789
EPlOSAG00000000403	E001	0	NA	NA	NA	NA	7	6070795	6070887	93	-	0	0	0	0	0	0	EPlOSAT00000001791
EPlOSAG00000000404	E001	0	NA	NA	NA	NA	11	19587719	19587783	65	+	0	0	0	0	0	0	EPlOSAT00000001792
EPlOSAG00000000405	E001	0	NA	NA	NA	NA	8	7458888	7458965	78	-	0	0	0	0	0	0	EPlOSAT00000001793
EPlOSAG00000000406	E001	0	NA	NA	NA	NA	7	1052168	1052221	54	-	0	0	0	0	0	0	EPlOSAT00000001794
EPlOSAG00000000407	E001	0.606617	NA	NA	NA	NA	4	15878635	15878682	48	+	1	0	0	1	0	2	EPlOSAT00000001795
EPlOSAG00000000408	E001	0	NA	NA	NA	NA	5	23141858	23141921	64	+	0	0	0	0	0	0	EPlOSAT00000001796
EPlOSAG00000000409	E001	0	NA	NA	NA	NA	8	27955767	27955838	72	-	0	0	0	0	0	0	EPlOSAT00000001797
EPlOSAG00000000410+OS03G0672950	E001	0	NA	NA	NA	NA	3	26577364	26579034	1671	-	0	0	0	0	0	0	OS03T0672950-00
EPlOSAG00000000410+OS03G0672950	E002	0	NA	NA	NA	NA	3	26579035	26579056	22	-	0	0	0	0	0	0	c("OS03T0672950-00", "EPlOSAT00000001798")
EPlOSAG00000000410+OS03G0672950	E003	0	NA	NA	NA	NA	3	26579057	26579096	40	-	0	0	0	0	0	0	EPlOSAT00000001798
EPlOSAG00000000411	E001	0	NA	NA	NA	NA	5	22632618	22632672	55	-	0	0	0	0	0	0	EPlOSAT00000001799
EPlOSAG00000000412	E001	0	NA	NA	NA	NA	10	18130511	18130567	57	-	0	0	0	0	0	0	EPlOSAT00000001800
EPlOSAG00000000413	E001	0	NA	NA	NA	NA	8	17469547	17469585	39	+	0	0	0	0	0	0	EPlOSAT00000001801
EPlOSAG00000000414	E001	0	NA	NA	NA	NA	5	3321755	3321809	55	+	0	0	0	0	0	0	EPlOSAT00000001802
EPlOSAG00000000415	E001	0	NA	NA	NA	NA	8	14584417	14584455	39	-	0	0	0	0	0	0	EPlOSAT00000001803
EPlOSAG00000000416	E001	0	NA	NA	NA	NA	7	5320305	5320352	48	+	0	0	0	0	0	0	EPlOSAT00000001804
EPlOSAG00000000417	E001	0	NA	NA	NA	NA	10	9055869	9055923	55	+	0	0	0	0	0	0	EPlOSAT00000001805
EPlOSAG00000000418	E001	0	NA	NA	NA	NA	12	21530133	21530180	48	-	0	0	0	0	0	0	EPlOSAT00000001806
EPlOSAG00000000419	E001	0	NA	NA	NA	NA	4	4214672	4214719	48	+	0	0	0	0	0	0	EPlOSAT00000001807
EPlOSAG00000000420	E001	0.702373	NA	NA	NA	NA	4	27014812	27014883	72	+	2	2	0	0	0	0	EPlOSAT00000001808
EPlOSAG00000000421	E001	0	NA	NA	NA	NA	11	12092425	12092544	120	+	0	0	0	0	0	0	EPlOSAT00000001809
EPlOSAG00000000422	E001	0	NA	NA	NA	NA	11	12040909	12041027	119	+	0	0	0	0	0	0	EPlOSAT00000001810
EPlOSAG00000000423	E001	0	NA	NA	NA	NA	8	12120786	12120833	48	-	0	0	0	0	0	0	EPlOSAT00000001811
EPlOSAG00000000424	E001	158.38	NA	NA	NA	NA	3	7758696	7758743	48	-	161	183	161	145	120	186	EPlOSAT00000001812
EPlOSAG00000000425	E001	0	NA	NA	NA	NA	1	10802703	10802751	49	+	0	0	0	0	0	0	EPlOSAT00000001813
EPlOSAG00000000426	E001	0	NA	NA	NA	NA	4	6001477	6001535	59	+	0	0	0	0	0	0	EPlOSAT00000001814
EPlOSAG00000000427+OS04G0620000	E001	1092.07	0.000210594	0.000695289	0.978964	1	4	31502967	31503262	296	-	1240	1369	1275	939	853	803	OS04T0620000-01
EPlOSAG00000000427+OS04G0620000	E002	1167.23	0.000458347	0.0024205	0.960761	1	4	31503263	31503318	56	-	1322	1465	1368	1020	896	855	c("OS04T0620000-01", "EPlOSAT00000001815")
EPlOSAG00000000427+OS04G0620000	E003	1299.93	0.000112101	0.341444	0.558997	0.963023	4	31503319	31503364	46	-	1452	1608	1542	1118	1004	993	OS04T0620000-01
EPlOSAG00000000427+OS04G0620000	E004	2438.49	8.48993e-05	0.0328637	0.856145	0.996596	4	31503739	31504060	322	-	2741	3071	2879	1998	1834	1952	OS04T0620000-01
EPlOSAG00000000427+OS04G0620000	E005	1268.37	0.000401637	0.0214288	0.883617	0.998336	4	31504250	31504351	102	-	1445	1627	1454	1013	951	1043	OS04T0620000-01
EPlOSAG00000000427+OS04G0620000	E006	977.58	0.000378291	0.0234149	0.878383	0.997978	4	31504900	31505045	146	-	1129	1222	1135	760	757	798	OS04T0620000-01
EPlOSAG00000000428	E001	0	NA	NA	NA	NA	1	15937531	15937589	59	+	0	0	0	0	0	0	EPlOSAT00000001816
EPlOSAG00000000429	E001	0.539729	NA	NA	NA	NA	4	7143972	7144027	56	+	1	1	1	0	0	0	EPlOSAT00000001817
EPlOSAG00000000430	E001	0	NA	NA	NA	NA	8	14577736	14577784	49	-	0	0	0	0	0	0	EPlOSAT00000001818
EPlOSAG00000000431	E001	0.429795	NA	NA	NA	NA	2	1790881	1790929	49	+	0	0	0	1	0	2	EPlOSAT00000001819
EPlOSAG00000000432	E001	0	NA	NA	NA	NA	12	19291513	19291573	61	-	0	0	0	0	0	0	EPlOSAT00000001820
EPlOSAG00000000433	E001	0	NA	NA	NA	NA	2	25800748	25800819	72	+	0	0	0	0	0	0	EPlOSAT00000001821
EPlOSAG00000000434	E001	0	NA	NA	NA	NA	2	20372348	20372401	54	-	0	0	0	0	0	0	EPlOSAT00000001822
EPlOSAG00000000435	E001	0	NA	NA	NA	NA	3	28793530	28793585	56	+	0	0	0	0	0	0	EPlOSAT00000001823
EPlOSAG00000000436	E001	0	NA	NA	NA	NA	6	646715	646772	58	-	0	0	0	0	0	0	EPlOSAT00000001824
EPlOSAG00000000437	E001	0	NA	NA	NA	NA	11	23147991	23148038	48	+	0	0	0	0	0	0	EPlOSAT00000001825
EPlOSAG00000000438	E001	0	NA	NA	NA	NA	8	9858664	9858715	52	+	0	0	0	0	0	0	EPlOSAT00000001826
EPlOSAG00000000439+OS11G0684400	E001	0	NA	NA	NA	NA	11	27686517	27687100	584	+	0	0	0	0	0	0	OS11T0684400-00
EPlOSAG00000000439+OS11G0684400	E002	0	NA	NA	NA	NA	11	27687157	27687564	408	+	0	0	0	0	0	0	OS11T0684400-00
EPlOSAG00000000439+OS11G0684400	E003	0	NA	NA	NA	NA	11	27687565	27687611	47	+	0	0	0	0	0	0	c("OS11T0684400-00", "EPlOSAT00000001827")
EPlOSAG00000000439+OS11G0684400	E004	0	NA	NA	NA	NA	11	27687612	27688258	647	+	0	0	0	0	0	0	OS11T0684400-00
EPlOSAG00000000439+OS11G0684400	E005	0	NA	NA	NA	NA	11	27688895	27689292	398	+	0	0	0	0	0	0	OS11T0684400-00
EPlOSAG00000000439+OS11G0684400	E006	0	NA	NA	NA	NA	11	27689573	27689972	400	+	0	0	0	0	0	0	OS11T0684400-00
EPlOSAG00000000441	E001	0.34873	NA	NA	NA	NA	7	27584413	27584466	54	+	0	2	0	0	0	0	EPlOSAT00000001829
EPlOSAG00000000442	E001	0.913759	NA	NA	NA	NA	3	10845328	10845393	66	+	0	0	0	3	2	1	EPlOSAT00000001830
EPlOSAG00000000443	E001	0	NA	NA	NA	NA	7	8529831	8529894	64	+	0	0	0	0	0	0	EPlOSAT00000001831
EPlOSAG00000000444	E001	0	NA	NA	NA	NA	3	12822203	12822275	73	+	0	0	0	0	0	0	EPlOSAT00000001832
EPlOSAG00000000445	E001	0	NA	NA	NA	NA	5	4378961	4379011	51	+	0	0	0	0	0	0	EPlOSAT00000001833
EPlOSAG00000000446	E001	0	NA	NA	NA	NA	4	10243765	10243831	67	-	0	0	0	0	0	0	EPlOSAT00000001834
EPlOSAG00000000447	E001	0	NA	NA	NA	NA	7	15930383	15930465	83	-	0	0	0	0	0	0	EPlOSAT00000001835
EPlOSAG00000000448	E001	0	NA	NA	NA	NA	2	18990239	18990279	41	+	0	0	0	0	0	0	EPlOSAT00000001836
EPlOSAG00000000449	E001	0	NA	NA	NA	NA	4	7011313	7011372	60	+	0	0	0	0	0	0	EPlOSAT00000001837
EPlOSAG00000000450	E001	0	NA	NA	NA	NA	6	20352093	20352150	58	-	0	0	0	0	0	0	EPlOSAT00000001838
EPlOSAG00000000451	E001	0	NA	NA	NA	NA	12	3598072	3598118	47	+	0	0	0	0	0	0	EPlOSAT00000001839
EPlOSAG00000000454	E001	2.08173	NA	NA	NA	NA	6	23617574	23617614	41	-	3	7	1	0	0	1	EPlOSAT00000001842
EPlOSAG00000000456	E001	167.91	NA	NA	NA	NA	2	18315508	18315590	83	-	197	174	208	126	139	154	EPlOSAT00000001844
EPlOSAG00000000458	E001	0	NA	NA	NA	NA	2	6182572	6182637	66	+	0	0	0	0	0	0	EPlOSAT00000001846
EPlOSAG00000000459	E001	0	NA	NA	NA	NA	11	28741169	28741223	55	+	0	0	0	0	0	0	EPlOSAT00000001847
EPlOSAG00000000460+OS10G0339182	E001	0	NA	NA	NA	NA	10	9860248	9860274	27	+	0	0	0	0	0	0	OS10T0339182-01
EPlOSAG00000000460+OS10G0339182	E002	0.176822	12	3.60316e-11	0.999995	NA	10	9860275	9860724	450	+	1	0	0	0	0	0	c("OS10T0339182-02", "OS10T0339182-01")
EPlOSAG00000000460+OS10G0339182	E003	0	NA	NA	NA	NA	10	9860725	9860853	129	+	0	0	0	0	0	0	OS10T0339182-01
EPlOSAG00000000460+OS10G0339182	E004	0	NA	NA	NA	NA	10	9860854	9861085	232	+	0	0	0	0	0	0	c("OS10T0339182-02", "OS10T0339182-01")
EPlOSAG00000000460+OS10G0339182	E005	0	NA	NA	NA	NA	10	9861086	9861285	200	+	0	0	0	0	0	0	OS10T0339182-01
EPlOSAG00000000460+OS10G0339182	E006	0	NA	NA	NA	NA	10	9861286	9861353	68	+	0	0	0	0	0	0	c("EPlOSAT00000001848", "OS10T0339182-01")
EPlOSAG00000000460+OS10G0339182	E007	0.188543	12	3.98614e-11	0.999995	NA	10	9861354	9862356	1003	+	0	0	1	0	0	0	OS10T0339182-01
EPlOSAG00000000461	E001	0	NA	NA	NA	NA	4	19461882	19461927	46	-	0	0	0	0	0	0	EPlOSAT00000001849
EPlOSAG00000000462	E001	0.351186	NA	NA	NA	NA	5	2878318	2878351	34	-	1	1	0	0	0	0	EPlOSAT00000001850
EPlOSAG00000000463	E001	0	NA	NA	NA	NA	11	1297854	1297900	47	-	0	0	0	0	0	0	EPlOSAT00000001851
EPlOSAG00000000464	E001	0	NA	NA	NA	NA	7	22040626	22040678	53	+	0	0	0	0	0	0	EPlOSAT00000001852
EPlOSAG00000000465	E001	0	NA	NA	NA	NA	9	21952635	21952711	77	-	0	0	0	0	0	0	EPlOSAT00000001853
EPlOSAG00000000467	E001	0	NA	NA	NA	NA	3	12114520	12114581	62	+	0	0	0	0	0	0	EPlOSAT00000001855
EPlOSAG00000000468	E001	0	NA	NA	NA	NA	10	21140584	21140633	50	-	0	0	0	0	0	0	EPlOSAT00000001856
EPlOSAG00000000469	E001	0	NA	NA	NA	NA	6	2324718	2324761	44	+	0	0	0	0	0	0	EPlOSAT00000001857
EPlOSAG00000000470	E001	2.39899	NA	NA	NA	NA	12	18348076	18348141	66	-	0	6	3	0	3	2	EPlOSAT00000001858
EPlOSAG00000000471	E001	0	NA	NA	NA	NA	12	1179772	1179816	45	-	0	0	0	0	0	0	EPlOSAT00000001859
EPlOSAG00000000472	E001	0	NA	NA	NA	NA	5	9101025	9101067	43	-	0	0	0	0	0	0	EPlOSAT00000001860
EPlOSAG00000000473	E001	0	NA	NA	NA	NA	12	21982451	21982505	55	-	0	0	0	0	0	0	EPlOSAT00000001861
EPlOSAG00000000474	E001	0	NA	NA	NA	NA	6	22209104	22209158	55	+	0	0	0	0	0	0	EPlOSAT00000001862
EPlOSAG00000000476	E001	0	NA	NA	NA	NA	3	27105305	27105360	56	+	0	0	0	0	0	0	EPlOSAT00000001864
EPlOSAG00000000477+EPlOSAG00000010438	E001	0	NA	NA	NA	NA	1	182263	182343	81	+	0	0	0	0	0	0	c("EPlOSAT00000001865", "EPlOSAT00000011826")
EPlOSAG00000000477+EPlOSAG00000010438	E002	0	NA	NA	NA	NA	1	182344	182344	1	+	0	0	0	0	0	0	EPlOSAT00000001865
EPlOSAG00000000478	E001	0	NA	NA	NA	NA	1	36444110	36444169	60	-	0	0	0	0	0	0	EPlOSAT00000001866
EPlOSAG00000000479	E001	0	NA	NA	NA	NA	3	28936083	28936132	50	+	0	0	0	0	0	0	EPlOSAT00000001867
EPlOSAG00000000480	E001	0	NA	NA	NA	NA	11	2429076	2429143	68	+	0	0	0	0	0	0	EPlOSAT00000001868
EPlOSAG00000000481	E001	0	NA	NA	NA	NA	9	10019555	10019615	61	-	0	0	0	0	0	0	EPlOSAT00000001869
EPlOSAG00000000482	E001	0	NA	NA	NA	NA	4	4414359	4414432	74	-	0	0	0	0	0	0	EPlOSAT00000001870
EPlOSAG00000000483	E001	0.174365	NA	NA	NA	NA	1	6923325	6923383	59	-	0	1	0	0	0	0	EPlOSAT00000001871
EPlOSAG00000000484	E001	0	NA	NA	NA	NA	4	1852855	1852909	55	+	0	0	0	0	0	0	EPlOSAT00000001872
EPlOSAG00000000485	E001	0	NA	NA	NA	NA	9	15093512	15093586	75	-	0	0	0	0	0	0	EPlOSAT00000001873
EPlOSAG00000000486	E001	0	NA	NA	NA	NA	4	99425	99476	52	-	0	0	0	0	0	0	EPlOSAT00000001874
EPlOSAG00000000487	E001	0	NA	NA	NA	NA	4	15372780	15372847	68	+	0	0	0	0	0	0	EPlOSAT00000001875
EPlOSAG00000000488	E001	0	NA	NA	NA	NA	12	11282860	11282932	73	-	0	0	0	0	0	0	EPlOSAT00000001876
EPlOSAG00000000489	E001	0	NA	NA	NA	NA	4	6891842	6891909	68	+	0	0	0	0	0	0	EPlOSAT00000001877
EPlOSAG00000000490	E001	0	NA	NA	NA	NA	2	1077710	1077796	87	+	0	0	0	0	0	0	EPlOSAT00000001878
EPlOSAG00000000491	E001	0	NA	NA	NA	NA	7	16898686	16898739	54	+	0	0	0	0	0	0	EPlOSAT00000001879
EPlOSAG00000000492	E001	0	NA	NA	NA	NA	7	24095273	24095334	62	+	0	0	0	0	0	0	EPlOSAT00000001880
EPlOSAG00000000493	E001	0	NA	NA	NA	NA	2	20372767	20372836	70	-	0	0	0	0	0	0	EPlOSAT00000001881
EPlOSAG00000000494	E001	0	NA	NA	NA	NA	2	18117925	18117979	55	+	0	0	0	0	0	0	EPlOSAT00000001882
EPlOSAG00000000495	E001	0	NA	NA	NA	NA	3	31859993	31860067	75	-	0	0	0	0	0	0	EPlOSAT00000001883
EPlOSAG00000000496	E001	0	NA	NA	NA	NA	6	17779947	17780003	57	-	0	0	0	0	0	0	EPlOSAT00000001884
EPlOSAG00000000497	E001	0.34873	NA	NA	NA	NA	2	34369934	34369960	27	-	0	2	0	0	0	0	EPlOSAT00000001885
EPlOSAG00000000498	E001	0	NA	NA	NA	NA	5	4156719	4156771	53	-	0	0	0	0	0	0	EPlOSAT00000001886
EPlOSAG00000000500	E001	0	NA	NA	NA	NA	1	13783536	13783606	71	-	0	0	0	0	0	0	EPlOSAT00000001888
EPlOSAG00000000501	E001	0.365364	NA	NA	NA	NA	8	24580023	24580058	36	+	1	0	1	0	0	0	EPlOSAT00000001889
EPlOSAG00000000502	E001	0	NA	NA	NA	NA	7	12480741	12480814	74	-	0	0	0	0	0	0	EPlOSAT00000001890
EPlOSAG00000000504	E001	0	NA	NA	NA	NA	10	17852097	17852173	77	-	0	0	0	0	0	0	EPlOSAT00000001892
EPlOSAG00000000506	E001	0	NA	NA	NA	NA	7	22557564	22557624	61	-	0	0	0	0	0	0	EPlOSAT00000001894
EPlOSAG00000000507	E001	0	NA	NA	NA	NA	9	7390449	7390523	75	+	0	0	0	0	0	0	EPlOSAT00000001895
EPlOSAG00000000508	E001	0	NA	NA	NA	NA	3	30452738	30452793	56	-	0	0	0	0	0	0	EPlOSAT00000001896
EPlOSAG00000000509	E001	0	NA	NA	NA	NA	9	8615609	8615683	75	-	0	0	0	0	0	0	EPlOSAT00000001897
EPlOSAG00000000511	E001	0.174365	NA	NA	NA	NA	2	31088459	31088517	59	-	0	1	0	0	0	0	EPlOSAT00000001899
EPlOSAG00000000512	E001	0	NA	NA	NA	NA	4	25278705	25278739	35	-	0	0	0	0	0	0	EPlOSAT00000001900
EPlOSAG00000000514	E001	6.1039	NA	NA	NA	NA	2	35646183	35646210	28	-	5	11	7	2	5	6	EPlOSAT00000001902
EPlOSAG00000000515	E001	3.52977	NA	NA	NA	NA	6	20942324	20942359	36	-	3	4	5	1	3	5	EPlOSAT00000001903
EPlOSAG00000000516	E001	0	NA	NA	NA	NA	1	36959434	36959492	59	+	0	0	0	0	0	0	EPlOSAT00000001904
EPlOSAG00000000517	E001	0	NA	NA	NA	NA	5	4224128	4224184	57	-	0	0	0	0	0	0	EPlOSAT00000001905
EPlOSAG00000000518	E001	0	NA	NA	NA	NA	2	12129392	12129468	77	-	0	0	0	0	0	0	EPlOSAT00000001906
EPlOSAG00000000519	E001	0	NA	NA	NA	NA	5	3234032	3234071	40	+	0	0	0	0	0	0	EPlOSAT00000001907
EPlOSAG00000000520	E001	0	NA	NA	NA	NA	1	25801978	25802045	68	+	0	0	0	0	0	0	EPlOSAT00000001908
EPlOSAG00000000521+EPlOSAG00000010441	E001	0.879194	12	-4.98268e-11	1	NA	3	35428505	35428505	1	-	3	2	0	0	0	0	EPlOSAT00000001909
EPlOSAG00000000521+EPlOSAG00000010441	E002	0.879194	12	-4.98268e-11	1	NA	3	35428506	35428586	81	-	3	2	0	0	0	0	c("EPlOSAT00000001909", "EPlOSAT00000011829")
EPlOSAG00000000522	E001	0	NA	NA	NA	NA	12	8184687	8184755	69	+	0	0	0	0	0	0	EPlOSAT00000001910
EPlOSAG00000000523	E001	0	NA	NA	NA	NA	11	20820279	20820360	82	-	0	0	0	0	0	0	EPlOSAT00000001911
EPlOSAG00000000524	E001	0.487431	NA	NA	NA	NA	1	8792359	8792391	33	-	0	1	0	1	1	0	EPlOSAT00000001912
EPlOSAG00000000525	E001	0	NA	NA	NA	NA	8	4715022	4715087	66	-	0	0	0	0	0	0	EPlOSAT00000001913
EPlOSAG00000000526	E001	0	NA	NA	NA	NA	7	5967279	5967361	83	-	0	0	0	0	0	0	EPlOSAT00000001914
EPlOSAG00000000528	E001	0.377086	NA	NA	NA	NA	2	10420778	10420847	70	-	0	0	2	0	0	0	EPlOSAT00000001916
EPlOSAG00000000529	E001	0	NA	NA	NA	NA	9	15249841	15249916	76	+	0	0	0	0	0	0	EPlOSAT00000001917
EPlOSAG00000000530	E001	0	NA	NA	NA	NA	6	1689039	1689085	47	+	0	0	0	0	0	0	EPlOSAT00000001918
EPlOSAG00000000531	E001	0.530465	NA	NA	NA	NA	3	23223946	23224005	60	+	3	0	0	0	0	0	EPlOSAT00000001919
EPlOSAG00000000533	E001	0	NA	NA	NA	NA	11	12088756	12088874	119	+	0	0	0	0	0	0	EPlOSAT00000001921
EPlOSAG00000000535	E001	0	NA	NA	NA	NA	9	5410114	5410180	67	+	0	0	0	0	0	0	EPlOSAT00000001923
EPlOSAG00000000536	E001	0	NA	NA	NA	NA	12	27259887	27259928	42	+	0	0	0	0	0	0	EPlOSAT00000001924
EPlOSAG00000000537	E001	0	NA	NA	NA	NA	8	9418926	9418985	60	-	0	0	0	0	0	0	EPlOSAT00000001925
EPlOSAG00000000538	E001	0	NA	NA	NA	NA	10	1007391	1007460	70	+	0	0	0	0	0	0	EPlOSAT00000001926
EPlOSAG00000000539	E001	0	NA	NA	NA	NA	11	3646475	3646543	69	-	0	0	0	0	0	0	EPlOSAT00000001927
EPlOSAG00000000540	E001	0	NA	NA	NA	NA	4	21803141	21803205	65	+	0	0	0	0	0	0	EPlOSAT00000001928
EPlOSAG00000000541	E001	0.341975	NA	NA	NA	NA	7	18334994	18335027	34	+	0	1	0	0	1	0	EPlOSAT00000001929
EPlOSAG00000000542	E001	0	NA	NA	NA	NA	1	40675030	40675094	65	+	0	0	0	0	0	0	EPlOSAT00000001930
EPlOSAG00000000543	E001	0.874896	NA	NA	NA	NA	9	11993932	11993994	63	-	4	0	0	0	1	0	EPlOSAT00000001931
EPlOSAG00000000545	E001	0	NA	NA	NA	NA	6	15331393	15331423	31	-	0	0	0	0	0	0	EPlOSAT00000001933
EPlOSAG00000000546	E001	1.3312	NA	NA	NA	NA	1	18301632	18301699	68	-	0	3	1	0	2	2	EPlOSAT00000001934
EPlOSAG00000000547	E001	0	NA	NA	NA	NA	3	16800054	16800114	61	-	0	0	0	0	0	0	EPlOSAT00000001935
EPlOSAG00000000548	E001	0	NA	NA	NA	NA	7	29690874	29690932	59	+	0	0	0	0	0	0	EPlOSAT00000001936
EPlOSAG00000000549	E001	0.176822	NA	NA	NA	NA	5	25439337	25439399	63	-	1	0	0	0	0	0	EPlOSAT00000001937
EPlOSAG00000000550	E001	0	NA	NA	NA	NA	6	6140140	6140205	66	+	0	0	0	0	0	0	EPlOSAT00000001938
EPlOSAG00000000551	E001	27.673	NA	NA	NA	NA	3	20794657	20794725	69	-	39	31	24	20	27	24	EPlOSAT00000001939
EPlOSAG00000000552	E001	0	NA	NA	NA	NA	6	9409017	9409087	71	-	0	0	0	0	0	0	EPlOSAT00000001940
EPlOSAG00000000553	E001	0	NA	NA	NA	NA	7	13748033	13748113	81	+	0	0	0	0	0	0	EPlOSAT00000001941
EPlOSAG00000000554	E001	0	NA	NA	NA	NA	4	34505317	34505373	57	+	0	0	0	0	0	0	EPlOSAT00000001942
EPlOSAG00000000555+EPlOSAG00000010445	E001	0	NA	NA	NA	NA	1	38430384	38430384	1	-	0	0	0	0	0	0	EPlOSAT00000001943
EPlOSAG00000000555+EPlOSAG00000010445	E002	0	NA	NA	NA	NA	1	38430385	38430465	81	-	0	0	0	0	0	0	c("EPlOSAT00000011833", "EPlOSAT00000001943")
EPlOSAG00000000557	E001	0	NA	NA	NA	NA	5	5842323	5842399	77	+	0	0	0	0	0	0	EPlOSAT00000001945
EPlOSAG00000000558	E001	0	NA	NA	NA	NA	3	31125707	31125756	50	-	0	0	0	0	0	0	EPlOSAT00000001946
EPlOSAG00000000559	E001	0	NA	NA	NA	NA	2	34146546	34146617	72	+	0	0	0	0	0	0	EPlOSAT00000001947
EPlOSAG00000000560	E001	0	NA	NA	NA	NA	2	34116827	34116898	72	+	0	0	0	0	0	0	EPlOSAT00000001948
EPlOSAG00000000561	E001	0	NA	NA	NA	NA	2	34092279	34092350	72	+	0	0	0	0	0	0	EPlOSAT00000001949
EPlOSAG00000000562	E001	0	NA	NA	NA	NA	10	20784466	20784527	62	+	0	0	0	0	0	0	EPlOSAT00000001950
EPlOSAG00000000563	E001	0	NA	NA	NA	NA	6	25792153	25792206	54	-	0	0	0	0	0	0	EPlOSAT00000001951
EPlOSAG00000000564	E001	3.20872	NA	NA	NA	NA	11	17031082	17031145	64	+	2	2	0	4	3	10	EPlOSAT00000001952
EPlOSAG00000000565	E001	0	NA	NA	NA	NA	4	24003358	24003429	72	+	0	0	0	0	0	0	EPlOSAT00000001953
EPlOSAG00000000566+EPlOSAG00000010416	E001	0	NA	NA	NA	NA	5	27865497	27865577	81	+	0	0	0	0	0	0	c("EPlOSAT00000011804", "EPlOSAT00000001954")
EPlOSAG00000000566+EPlOSAG00000010416	E002	0	NA	NA	NA	NA	5	27865578	27865578	1	+	0	0	0	0	0	0	EPlOSAT00000001954
EPlOSAG00000000567+OS01G0936800	E001	17.8729	0.0141272	1.97401	0.160023	0.75509	1	41117216	41117262	47	-	19	25	14	12	20	17	OS01T0936800-01
EPlOSAG00000000567+OS01G0936800	E002	94.8682	0.00191214	2.36199	0.124323	0.703838	1	41117263	41117755	493	-	85	86	76	123	92	121	c("OS01T0936800-01", "OS01T0936800-02")
EPlOSAG00000000567+OS01G0936800	E003	0	NA	NA	NA	NA	1	41117846	41117923	78	-	0	0	0	0	0	0	c("OS01T0936800-01", "OS01T0936800-02")
EPlOSAG00000000567+OS01G0936800	E004	0	NA	NA	NA	NA	1	41118068	41118130	63	-	0	0	0	0	0	0	c("OS01T0936800-01", "OS01T0936800-02")
EPlOSAG00000000567+OS01G0936800	E005	244.494	0.00164126	1.77908	0.182262	0.78111	1	41118675	41119190	516	-	215	231	209	244	275	318	c("OS01T0936800-01", "OS01T0936800-02")
EPlOSAG00000000567+OS01G0936800	E006	156.476	0.00444126	3.19413e-05	0.995491	1	1	41119191	41119247	57	-	140	159	137	148	181	185	OS01T0936800-01
EPlOSAG00000000567+OS01G0936800	E007	160.81	0.000524925	0.16705	0.682747	0.981304	1	41119332	41119447	116	-	159	155	141	154	166	203	OS01T0936800-01
EPlOSAG00000000567+OS01G0936800	E008	135.113	0.000597612	0.364555	0.545987	0.959756	1	41120055	41120136	82	-	143	115	127	137	139	159	OS01T0936800-01
EPlOSAG00000000567+OS01G0936800	E009	96.1307	0.00425034	0.718957	0.396486	0.921872	1	41120672	41120675	4	-	109	76	96	104	82	117	OS01T0936800-01
EPlOSAG00000000567+OS01G0936800	E010	145.616	0.00298007	0.028114	0.866841	0.997769	1	41120676	41120742	67	-	145	119	146	168	131	178	c("OS01T0936800-01", "EPlOSAT00000001955")
EPlOSAG00000000567+OS01G0936800	E011	0.46116	0.273824	0.104962	0.745954	NA	1	41120743	41120785	43	-	1	0	0	0	0	2	EPlOSAT00000001955
EPlOSAG00000000567+OS01G0936800	E012	153.878	0.0025405	0.32622	0.567893	0.964538	1	41121956	41122215	260	-	147	137	156	173	132	192	OS01T0936800-01
EPlOSAG00000000568	E001	0	NA	NA	NA	NA	5	11264971	11265052	82	-	0	0	0	0	0	0	EPlOSAT00000001956
EPlOSAG00000000569	E001	2.78474	NA	NA	NA	NA	3	22542820	22542925	106	-	1	1	3	6	0	7	EPlOSAT00000001957
EPlOSAG00000000570	E001	3.86748	NA	NA	NA	NA	6	2259387	2259478	92	-	2	4	1	10	7	0	EPlOSAT00000001958
EPlOSAG00000000571	E001	0.353643	NA	NA	NA	NA	1	4389427	4389466	40	-	2	0	0	0	0	0	EPlOSAT00000001959
EPlOSAG00000000572	E001	0.685186	NA	NA	NA	NA	9	20536583	20536666	84	+	1	1	1	1	0	0	EPlOSAT00000001960
EPlOSAG00000000573+OS05G0430200	E001	9.25354	0.0256986	9.56969	0.00197816	0.0853549	5	21112635	21112714	80	+	14	9	15	9	3	4	OS05T0430200-01
EPlOSAG00000000573+OS05G0430200	E002	103.763	0.00453414	4.36251	0.0367381	0.443428	5	21112903	21113133	231	+	108	112	100	132	81	95	OS05T0430200-01
EPlOSAG00000000573+OS05G0430200	E003	91.3892	0.000975971	1.81413	0.178014	0.777202	5	21115483	21115527	45	+	90	96	84	105	80	100	OS05T0430200-01
EPlOSAG00000000573+OS05G0430200	E004	146.572	0.000662214	1.01005	0.314891	0.887464	5	21115528	21115700	173	+	109	148	136	173	165	162	c("EPlOSAT00000001961", "OS05T0430200-01")
EPlOSAG00000000573+OS05G0430200	E005	110.72	0.00951356	1.80174	0.179503	0.778512	5	21115701	21115723	23	+	70	103	109	124	134	136	OS05T0430200-01
EPlOSAG00000000573+OS05G0430200	E006	191.824	0.00284005	1.79981	0.179735	0.778745	5	21115724	21115941	218	+	145	180	181	221	218	225	c("OS05T0430200-01", "OS05T0430200-02")
EPlOSAG00000000573+OS05G0430200	E007	286.54	0.000385798	0.246966	0.61922	0.972894	5	21116061	21116438	378	+	236	309	243	360	304	294	c("OS05T0430200-01", "OS05T0430200-02")
EPlOSAG00000000573+OS05G0430200	E008	158.785	0.00375401	0.108412	0.741959	0.986656	5	21116522	21116589	68	+	137	172	138	219	159	141	c("OS05T0430200-01", "OS05T0430200-02")
EPlOSAG00000000573+OS05G0430200	E009	222.21	0.000464204	0.436738	0.508701	0.952881	5	21116836	21117363	528	+	193	240	197	285	211	227	c("OS05T0430200-01", "OS05T0430200-02")
EPlOSAG00000000573+OS05G0430200	E010	0.322278	0.156427	0.0175935	0.894478	NA	5	21117364	21117398	35	+	1	0	0	1	0	0	OS05T0430200-02
EPlOSAG00000000574	E001	0	NA	NA	NA	NA	4	1762820	1762855	36	+	0	0	0	0	0	0	EPlOSAT00000001962
EPlOSAG00000000575	E001	0	NA	NA	NA	NA	9	2081773	2081801	29	-	0	0	0	0	0	0	EPlOSAT00000001963
EPlOSAG00000000576	E001	3.2943	NA	NA	NA	NA	4	33227750	33227780	31	-	8	6	1	0	3	1	EPlOSAT00000001964
EPlOSAG00000000578	E001	0	NA	NA	NA	NA	7	6704339	6704366	28	-	0	0	0	0	0	0	EPlOSAT00000001966
EPlOSAG00000000579	E001	0	NA	NA	NA	NA	12	2318232	2318266	35	+	0	0	0	0	0	0	EPlOSAT00000001967
EPlOSAG00000000580	E001	0	NA	NA	NA	NA	6	7598253	7598287	35	+	0	0	0	0	0	0	EPlOSAT00000001968
EPlOSAG00000000581	E001	0	NA	NA	NA	NA	6	7598250	7598288	39	-	0	0	0	0	0	0	EPlOSAT00000001969
EPlOSAG00000000582	E001	0	NA	NA	NA	NA	7	10802816	10802849	34	-	0	0	0	0	0	0	EPlOSAT00000001970
EPlOSAG00000000583	E001	0	NA	NA	NA	NA	1	776273	776306	34	-	0	0	0	0	0	0	EPlOSAT00000001971
EPlOSAG00000000584	E001	0	NA	NA	NA	NA	11	21211336	21211369	34	-	0	0	0	0	0	0	EPlOSAT00000001972
EPlOSAG00000000585	E001	0	NA	NA	NA	NA	5	24364787	24364820	34	+	0	0	0	0	0	0	EPlOSAT00000001973
EPlOSAG00000000586	E001	0	NA	NA	NA	NA	4	25936329	25936362	34	-	0	0	0	0	0	0	EPlOSAT00000001974
EPlOSAG00000000587	E001	0	NA	NA	NA	NA	2	24015657	24015692	36	-	0	0	0	0	0	0	EPlOSAT00000001975
EPlOSAG00000000589	E001	0	NA	NA	NA	NA	8	1131171	1131207	37	+	0	0	0	0	0	0	EPlOSAT00000001977
EPlOSAG00000000590	E001	0.142169	NA	NA	NA	NA	10	17887652	17887688	37	-	0	0	0	0	0	1	EPlOSAT00000001978
EPlOSAG00000000591	E001	0	NA	NA	NA	NA	3	10513469	10513503	35	-	0	0	0	0	0	0	EPlOSAT00000001979
EPlOSAG00000000592	E001	0	NA	NA	NA	NA	3	4761286	4761320	35	+	0	0	0	0	0	0	EPlOSAT00000001980
EPlOSAG00000000593	E001	0.530517	NA	NA	NA	NA	8	26203670	26203705	36	-	0	1	1	0	1	0	EPlOSAT00000001981
EPlOSAG00000000594	E001	0	NA	NA	NA	NA	2	7538151	7538210	60	-	0	0	0	0	0	0	EPlOSAT00000001982
EPlOSAG00000000595	E001	0	NA	NA	NA	NA	5	18169415	18169479	65	+	0	0	0	0	0	0	EPlOSAT00000001983
EPlOSAG00000000597	E001	0	NA	NA	NA	NA	9	21674588	21674653	66	+	0	0	0	0	0	0	EPlOSAT00000001985
EPlOSAG00000000598	E001	0.34873	NA	NA	NA	NA	2	6117265	6117320	56	-	0	2	0	0	0	0	EPlOSAT00000001986
EPlOSAG00000000600	E001	0	NA	NA	NA	NA	6	5645090	5645152	63	+	0	0	0	0	0	0	EPlOSAT00000001988
EPlOSAG00000000602	E001	0	NA	NA	NA	NA	11	2718305	2718384	80	-	0	0	0	0	0	0	EPlOSAT00000001990
EPlOSAG00000000603	E001	0	NA	NA	NA	NA	4	6623326	6623396	71	-	0	0	0	0	0	0	EPlOSAT00000001991
EPlOSAG00000000604	E001	0	NA	NA	NA	NA	7	12835098	12835168	71	+	0	0	0	0	0	0	EPlOSAT00000001992
EPlOSAG00000000605+OS02G0774400	E001	0	NA	NA	NA	NA	2	32688877	32689608	732	+	0	0	0	0	0	0	OS02T0774400-00
EPlOSAG00000000605+OS02G0774400	E002	0.188543	NA	NA	NA	NA	2	32689955	32690534	580	+	0	0	1	0	0	0	OS02T0774400-00
EPlOSAG00000000605+OS02G0774400	E003	0	NA	NA	NA	NA	2	32690535	32690566	32	+	0	0	0	0	0	0	c("EPlOSAT00000001993", "OS02T0774400-00")
EPlOSAG00000000605+OS02G0774400	E004	0	NA	NA	NA	NA	2	32690567	32690591	25	+	0	0	0	0	0	0	EPlOSAT00000001993
EPlOSAG00000000605+OS02G0774400	E005	0	NA	NA	NA	NA	2	32690675	32691256	582	+	0	0	0	0	0	0	OS02T0774400-00
EPlOSAG00000000605+OS02G0774400	E006	0	NA	NA	NA	NA	2	32691337	32691426	90	+	0	0	0	0	0	0	OS02T0774400-00
EPlOSAG00000000606	E001	0.335219	NA	NA	NA	NA	7	762511	762556	46	+	0	0	0	0	2	0	EPlOSAT00000001994
EPlOSAG00000000607	E001	0	NA	NA	NA	NA	4	29832718	29832771	54	+	0	0	0	0	0	0	EPlOSAT00000001995
EPlOSAG00000000608	E001	0.145457	NA	NA	NA	NA	4	805876	805927	52	-	0	0	0	1	0	0	EPlOSAT00000001996
EPlOSAG00000000609	E001	0	NA	NA	NA	NA	3	4925020	4925061	42	-	0	0	0	0	0	0	EPlOSAT00000001997
EPlOSAG00000000610	E001	0	NA	NA	NA	NA	6	3145019	3145090	72	+	0	0	0	0	0	0	EPlOSAT00000001998
EPlOSAG00000000611	E001	0	NA	NA	NA	NA	3	19047807	19047848	42	+	0	0	0	0	0	0	EPlOSAT00000001999
EPlOSAG00000000612	E001	0	NA	NA	NA	NA	7	18882283	18882331	49	+	0	0	0	0	0	0	EPlOSAT00000002000
EPlOSAG00000000613	E001	0	NA	NA	NA	NA	9	19579015	19579065	51	-	0	0	0	0	0	0	EPlOSAT00000002001
EPlOSAG00000000614	E001	0	NA	NA	NA	NA	12	13101021	13101068	48	-	0	0	0	0	0	0	EPlOSAT00000002002
EPlOSAG00000000615	E001	0.856263	NA	NA	NA	NA	1	18133610	18133662	53	-	1	2	1	0	0	1	EPlOSAT00000002003
EPlOSAG00000000616	E001	0	NA	NA	NA	NA	7	13196248	13196294	47	+	0	0	0	0	0	0	EPlOSAT00000002004
EPlOSAG00000000617	E001	0.188543	NA	NA	NA	NA	9	18010105	18010234	130	+	0	0	1	0	0	0	EPlOSAT00000002005
EPlOSAG00000000619	E001	0	NA	NA	NA	NA	11	26715712	26715822	111	-	0	0	0	0	0	0	EPlOSAT00000002007
EPlOSAG00000000620	E001	0	NA	NA	NA	NA	1	20133149	20133272	124	-	0	0	0	0	0	0	EPlOSAT00000002008
EPlOSAG00000000621	E001	0	NA	NA	NA	NA	12	2432605	2432677	73	-	0	0	0	0	0	0	EPlOSAT00000002009
EPlOSAG00000000622	E001	0	NA	NA	NA	NA	2	1889703	1889865	163	-	0	0	0	0	0	0	EPlOSAT00000002010
EPlOSAG00000000624	E001	1.93228	NA	NA	NA	NA	7	25041755	25041827	73	+	1	4	1	5	0	1	EPlOSAT00000002012
EPlOSAG00000000625	E001	0	NA	NA	NA	NA	7	13021274	13021321	48	+	0	0	0	0	0	0	EPlOSAT00000002013
EPlOSAG00000000626	E001	0	NA	NA	NA	NA	4	25725301	25725348	48	-	0	0	0	0	0	0	EPlOSAT00000002014
EPlOSAG00000000627	E001	0	NA	NA	NA	NA	4	17652128	17652175	48	-	0	0	0	0	0	0	EPlOSAT00000002015
EPlOSAG00000000628	E001	0	NA	NA	NA	NA	12	16721319	16721366	48	+	0	0	0	0	0	0	EPlOSAT00000002016
EPlOSAG00000000629	E001	0	NA	NA	NA	NA	1	34008554	34008609	56	+	0	0	0	0	0	0	EPlOSAT00000002017
EPlOSAG00000000630	E001	0	NA	NA	NA	NA	2	2461126	2461301	176	+	0	0	0	0	0	0	EPlOSAT00000002018
EPlOSAG00000000631	E001	0	NA	NA	NA	NA	9	19769319	19769435	117	+	0	0	0	0	0	0	EPlOSAT00000002019
EPlOSAG00000000632	E001	0	NA	NA	NA	NA	11	23606216	23606288	73	+	0	0	0	0	0	0	EPlOSAT00000002020
EPlOSAG00000000633	E001	0	NA	NA	NA	NA	12	21868760	21868897	138	+	0	0	0	0	0	0	EPlOSAT00000002021
EPlOSAG00000000634	E001	0	NA	NA	NA	NA	10	15087666	15087803	138	+	0	0	0	0	0	0	EPlOSAT00000002022
EPlOSAG00000000635	E001	0	NA	NA	NA	NA	2	34194898	34195019	122	-	0	0	0	0	0	0	EPlOSAT00000002023
EPlOSAG00000000636	E001	0	NA	NA	NA	NA	9	11137898	11138100	203	+	0	0	0	0	0	0	EPlOSAT00000002024
EPlOSAG00000000637	E001	0	NA	NA	NA	NA	4	32162915	32163117	203	-	0	0	0	0	0	0	EPlOSAT00000002025
EPlOSAG00000000638	E001	0	NA	NA	NA	NA	5	19816655	19816798	144	+	0	0	0	0	0	0	EPlOSAT00000002026
EPlOSAG00000000639	E001	0	NA	NA	NA	NA	8	18531991	18532104	114	+	0	0	0	0	0	0	EPlOSAT00000002027
EPlOSAG00000000640	E001	0	NA	NA	NA	NA	1	3200828	3200993	166	+	0	0	0	0	0	0	EPlOSAT00000002028
EPlOSAG00000000641	E001	0	NA	NA	NA	NA	1	39437317	39437464	148	-	0	0	0	0	0	0	EPlOSAT00000002029
EPlOSAG00000000642	E001	0	NA	NA	NA	NA	4	11064545	11064724	180	+	0	0	0	0	0	0	EPlOSAT00000002030
EPlOSAG00000000643	E001	0.34873	NA	NA	NA	NA	10	21251467	21251539	73	+	0	2	0	0	0	0	EPlOSAT00000002031
EPlOSAG00000000644	E001	0	NA	NA	NA	NA	11	12079629	12079747	119	+	0	0	0	0	0	0	EPlOSAT00000002032
EPlOSAG00000000645	E001	13.3082	NA	NA	NA	NA	10	18571514	18571652	139	+	12	6	9	15	17	24	EPlOSAT00000002033
EPlOSAG00000000646	E001	0	NA	NA	NA	NA	2	16797096	16797129	34	-	0	0	0	0	0	0	EPlOSAT00000002034
EPlOSAG00000000647	E001	0	NA	NA	NA	NA	3	4649255	4649458	204	+	0	0	0	0	0	0	EPlOSAT00000002035
EPlOSAG00000000648	E001	0	NA	NA	NA	NA	11	26492651	26492828	178	-	0	0	0	0	0	0	EPlOSAT00000002036
EPlOSAG00000000649	E001	0	NA	NA	NA	NA	6	3800112	3800258	147	+	0	0	0	0	0	0	EPlOSAT00000002037
EPlOSAG00000000650	E001	0	NA	NA	NA	NA	1	30344057	30344137	81	+	0	0	0	0	0	0	EPlOSAT00000002038
EPlOSAG00000000651+EPlOSAG00000012007	E001	0	NA	NA	NA	NA	1	282528	282550	23	-	0	0	0	0	0	0	EPlOSAT00000002039
EPlOSAG00000000651+EPlOSAG00000012007	E002	0	NA	NA	NA	NA	1	282551	282648	98	-	0	0	0	0	0	0	c("EPlOSAT00000002039", "EPlOSAT00000013395")
EPlOSAG00000000651+EPlOSAG00000012007	E003	0	NA	NA	NA	NA	1	282649	282729	81	-	0	0	0	0	0	0	EPlOSAT00000013395
EPlOSAG00000000652	E001	0	NA	NA	NA	NA	5	22269677	22269838	162	+	0	0	0	0	0	0	EPlOSAT00000002040
EPlOSAG00000000653	E001	0	NA	NA	NA	NA	7	26470731	26470812	82	-	0	0	0	0	0	0	EPlOSAT00000002041
EPlOSAG00000000654	E001	0	NA	NA	NA	NA	6	19069263	19069375	113	-	0	0	0	0	0	0	EPlOSAT00000002042
EPlOSAG00000000655	E001	0	NA	NA	NA	NA	10	18522621	18522693	73	-	0	0	0	0	0	0	EPlOSAT00000002043
EPlOSAG00000000656	E001	0	NA	NA	NA	NA	6	4384015	4384127	113	-	0	0	0	0	0	0	EPlOSAT00000002044
EPlOSAG00000000658	E001	0	NA	NA	NA	NA	6	9287905	9287991	87	-	0	0	0	0	0	0	EPlOSAT00000002046
EPlOSAG00000000659+EPlOSAG00000024008	E001	0	NA	NA	NA	NA	7	6608378	6608445	68	+	0	0	0	0	0	0	EPlOSAT00000002047
EPlOSAG00000000659+EPlOSAG00000024008	E002	0	NA	NA	NA	NA	7	6608446	6608450	5	+	0	0	0	0	0	0	c("EPlOSAT00000025396", "EPlOSAT00000002047")
EPlOSAG00000000659+EPlOSAG00000024008	E003	0	NA	NA	NA	NA	7	6608451	6608540	90	+	0	0	0	0	0	0	EPlOSAT00000025396
EPlOSAG00000000661	E001	0	NA	NA	NA	NA	4	11217731	11217797	67	-	0	0	0	0	0	0	EPlOSAT00000002049
EPlOSAG00000000662	E001	0	NA	NA	NA	NA	12	310633	310706	74	-	0	0	0	0	0	0	EPlOSAT00000002050
EPlOSAG00000000663	E001	0	NA	NA	NA	NA	6	20959138	20959217	80	-	0	0	0	0	0	0	EPlOSAT00000002051
EPlOSAG00000000665	E001	0	NA	NA	NA	NA	5	25567989	25568068	80	+	0	0	0	0	0	0	EPlOSAT00000002053
EPlOSAG00000000666	E001	0	NA	NA	NA	NA	9	21338611	21338683	73	-	0	0	0	0	0	0	EPlOSAT00000002054
EPlOSAG00000000667	E001	0	NA	NA	NA	NA	4	15989637	15989720	84	+	0	0	0	0	0	0	EPlOSAT00000002055
EPlOSAG00000000668	E001	0	NA	NA	NA	NA	6	20959139	20959216	78	+	0	0	0	0	0	0	EPlOSAT00000002056
EPlOSAG00000000669	E001	0	NA	NA	NA	NA	12	8299299	8299384	86	+	0	0	0	0	0	0	EPlOSAT00000002057
EPlOSAG00000000672	E001	0	NA	NA	NA	NA	11	28386010	28386074	65	+	0	0	0	0	0	0	EPlOSAT00000002060
EPlOSAG00000000673	E001	0	NA	NA	NA	NA	4	1066479	1066543	65	-	0	0	0	0	0	0	EPlOSAT00000002061
EPlOSAG00000000674	E001	0	NA	NA	NA	NA	9	15038808	15038872	65	-	0	0	0	0	0	0	EPlOSAT00000002062
EPlOSAG00000000675	E001	0	NA	NA	NA	NA	1	2186781	2186845	65	-	0	0	0	0	0	0	EPlOSAT00000002063
EPlOSAG00000000676	E001	0	NA	NA	NA	NA	5	3599417	3599481	65	-	0	0	0	0	0	0	EPlOSAT00000002064
EPlOSAG00000000677	E001	0	NA	NA	NA	NA	8	18374846	18374918	73	+	0	0	0	0	0	0	EPlOSAT00000002065
EPlOSAG00000000678	E001	0	NA	NA	NA	NA	11	7163684	7163748	65	+	0	0	0	0	0	0	EPlOSAT00000002066
EPlOSAG00000000679	E001	0	NA	NA	NA	NA	9	14172822	14172886	65	+	0	0	0	0	0	0	EPlOSAT00000002067
EPlOSAG00000000680	E001	0	NA	NA	NA	NA	2	24455634	24455698	65	-	0	0	0	0	0	0	EPlOSAT00000002068
EPlOSAG00000000681	E001	0	NA	NA	NA	NA	12	22686734	22686798	65	-	0	0	0	0	0	0	EPlOSAT00000002069
EPlOSAG00000000682	E001	0	NA	NA	NA	NA	12	21436637	21436701	65	+	0	0	0	0	0	0	EPlOSAT00000002070
EPlOSAG00000000683	E001	0	NA	NA	NA	NA	10	6684225	6684289	65	-	0	0	0	0	0	0	EPlOSAT00000002071
EPlOSAG00000000684	E001	0	NA	NA	NA	NA	8	28091047	28091111	65	+	0	0	0	0	0	0	EPlOSAT00000002072
EPlOSAG00000000685	E001	0	NA	NA	NA	NA	8	20547537	20547601	65	-	0	0	0	0	0	0	EPlOSAT00000002073
EPlOSAG00000000686	E001	0	NA	NA	NA	NA	8	15780016	15780080	65	+	0	0	0	0	0	0	EPlOSAT00000002074
EPlOSAG00000000687	E001	0	NA	NA	NA	NA	8	12669130	12669194	65	+	0	0	0	0	0	0	EPlOSAT00000002075
EPlOSAG00000000688	E001	0	NA	NA	NA	NA	8	18370512	18370584	73	+	0	0	0	0	0	0	EPlOSAT00000002076
EPlOSAG00000000689	E001	0	NA	NA	NA	NA	8	4167625	4167689	65	-	0	0	0	0	0	0	EPlOSAT00000002077
EPlOSAG00000000690	E001	0	NA	NA	NA	NA	7	20862834	20862898	65	-	0	0	0	0	0	0	EPlOSAT00000002078
EPlOSAG00000000691	E001	0	NA	NA	NA	NA	7	18289978	18290042	65	-	0	0	0	0	0	0	EPlOSAT00000002079
EPlOSAG00000000692	E001	0	NA	NA	NA	NA	6	27359737	27359801	65	-	0	0	0	0	0	0	EPlOSAT00000002080
EPlOSAG00000000693	E001	0	NA	NA	NA	NA	6	22918643	22918707	65	-	0	0	0	0	0	0	EPlOSAT00000002081
EPlOSAG00000000694	E001	0	NA	NA	NA	NA	6	22877738	22877802	65	+	0	0	0	0	0	0	EPlOSAT00000002082
EPlOSAG00000000695	E001	0	NA	NA	NA	NA	5	26531616	26531680	65	-	0	0	0	0	0	0	EPlOSAT00000002083
EPlOSAG00000000696	E001	0	NA	NA	NA	NA	5	26082119	26082183	65	+	0	0	0	0	0	0	EPlOSAT00000002084
EPlOSAG00000000697	E001	0	NA	NA	NA	NA	5	24944396	24944460	65	-	0	0	0	0	0	0	EPlOSAT00000002085
EPlOSAG00000000698	E001	0	NA	NA	NA	NA	5	13356715	13356779	65	-	0	0	0	0	0	0	EPlOSAT00000002086
EPlOSAG00000000699	E001	0	NA	NA	NA	NA	7	26681254	26681326	73	+	0	0	0	0	0	0	EPlOSAT00000002087
EPlOSAG00000000700	E001	0	NA	NA	NA	NA	5	12448975	12449039	65	-	0	0	0	0	0	0	EPlOSAT00000002088
EPlOSAG00000000701	E001	0	NA	NA	NA	NA	5	11150535	11150599	65	-	0	0	0	0	0	0	EPlOSAT00000002089
EPlOSAG00000000702	E001	0	NA	NA	NA	NA	5	9113694	9113758	65	+	0	0	0	0	0	0	EPlOSAT00000002090
EPlOSAG00000000703	E001	0	NA	NA	NA	NA	5	8068272	8068336	65	+	0	0	0	0	0	0	EPlOSAT00000002091
EPlOSAG00000000704	E001	0	NA	NA	NA	NA	4	33234650	33234714	65	+	0	0	0	0	0	0	EPlOSAT00000002092
EPlOSAG00000000705	E001	0	NA	NA	NA	NA	4	30354859	30354923	65	-	0	0	0	0	0	0	EPlOSAT00000002093
EPlOSAG00000000706	E001	0	NA	NA	NA	NA	4	12019971	12020035	65	-	0	0	0	0	0	0	EPlOSAT00000002094
EPlOSAG00000000707	E001	0	NA	NA	NA	NA	4	11997840	11997904	65	-	0	0	0	0	0	0	EPlOSAT00000002095
EPlOSAG00000000708	E001	0	NA	NA	NA	NA	3	36020965	36021029	65	+	0	0	0	0	0	0	EPlOSAT00000002096
EPlOSAG00000000709	E001	0	NA	NA	NA	NA	3	3587602	3587666	65	-	0	0	0	0	0	0	EPlOSAT00000002097
EPlOSAG00000000710	E001	0	NA	NA	NA	NA	6	30521384	30521456	73	+	0	0	0	0	0	0	EPlOSAT00000002098
EPlOSAG00000000711	E001	0	NA	NA	NA	NA	2	1811536	1811600	65	-	0	0	0	0	0	0	EPlOSAT00000002099
EPlOSAG00000000712	E001	0	NA	NA	NA	NA	1	12789421	12789485	65	-	0	0	0	0	0	0	EPlOSAT00000002100
EPlOSAG00000000713	E001	0	NA	NA	NA	NA	1	2912291	2912355	65	+	0	0	0	0	0	0	EPlOSAT00000002101
EPlOSAG00000000714	E001	0	NA	NA	NA	NA	1	894305	894369	65	+	0	0	0	0	0	0	EPlOSAT00000002102
EPlOSAG00000000715	E001	0	NA	NA	NA	NA	1	828505	828569	65	-	0	0	0	0	0	0	EPlOSAT00000002103
EPlOSAG00000000716	E001	0	NA	NA	NA	NA	11	26363630	26363694	65	+	0	0	0	0	0	0	EPlOSAT00000002104
EPlOSAG00000000717	E001	0	NA	NA	NA	NA	6	23750625	23750689	65	+	0	0	0	0	0	0	EPlOSAT00000002105
EPlOSAG00000000718	E001	0	NA	NA	NA	NA	6	4512913	4512977	65	-	0	0	0	0	0	0	EPlOSAT00000002106
EPlOSAG00000000719	E001	0	NA	NA	NA	NA	1	41419218	41419282	65	-	0	0	0	0	0	0	EPlOSAT00000002107
EPlOSAG00000000720	E001	0	NA	NA	NA	NA	7	25179284	25179348	65	-	0	0	0	0	0	0	EPlOSAT00000002108
EPlOSAG00000000721	E001	0	NA	NA	NA	NA	6	3351176	3351248	73	-	0	0	0	0	0	0	EPlOSAT00000002109
EPlOSAG00000000722+OS05G0443900	E001	48.5015	0.00596967	0.0233043	0.878668	0.99801	5	21718749	21718951	203	+	48	33	40	44	61	71	OS05T0443900-01
EPlOSAG00000000722+OS05G0443900	E002	46.6269	0.00318825	3.15138	0.0758626	0.591668	5	21720399	21720517	119	+	41	31	28	56	70	62	OS05T0443900-01
EPlOSAG00000000722+OS05G0443900	E003	48.5553	0.00108229	0.960879	0.326965	0.89352	5	21720832	21720914	83	+	39	33	40	61	62	64	OS05T0443900-01
EPlOSAG00000000722+OS05G0443900	E004	70.7157	0.00646728	0.0353735	0.850815	0.99601	5	21721050	21721274	225	+	50	60	62	95	85	82	OS05T0443900-01
EPlOSAG00000000722+OS05G0443900	E005	55.9729	0.00132884	0.112241	0.737607	0.986435	5	21721842	21721889	48	+	45	40	50	72	71	65	OS05T0443900-01
EPlOSAG00000000722+OS05G0443900	E006	53.4649	0.00122022	0.00140237	0.970128	1	5	21721976	21722035	60	+	43	37	52	62	66	67	OS05T0443900-01
EPlOSAG00000000722+OS05G0443900	E007	54.4494	0.000993265	0.7632	0.382329	0.916891	5	21722123	21722200	78	+	47	36	44	65	70	73	OS05T0443900-01
EPlOSAG00000000722+OS05G0443900	E008	48.8977	0.00113572	0.362834	0.546936	0.960228	5	21722304	21722349	46	+	45	35	36	60	61	64	OS05T0443900-01
EPlOSAG00000000722+OS05G0443900	E009	74.2943	0.000832199	1.84688	0.174147	0.772618	5	21722448	21722598	151	+	76	58	63	81	81	95	OS05T0443900-01
EPlOSAG00000000722+OS05G0443900	E010	43.5452	0.00170974	5.42402	0.0198616	0.331338	5	21722599	21722648	50	+	46	40	40	43	39	57	c("OS05T0443900-01", "EPlOSAT00000002110")
EPlOSAG00000000722+OS05G0443900	E011	39.9022	0.00257259	2.42735	0.119234	0.693554	5	21722649	21722719	71	+	47	30	34	46	35	52	OS05T0443900-01
EPlOSAG00000000722+OS05G0443900	E012	64.789	0.00130385	0.221319	0.638037	0.976086	5	21722828	21723067	240	+	67	45	53	83	67	83	OS05T0443900-01
EPlOSAG00000000722+OS05G0443900	E013	46.1585	0.00894345	0.00160209	0.968072	1	5	21723917	21724059	143	+	37	28	49	63	44	63	OS05T0443900-01
EPlOSAG00000000722+OS05G0443900	E014	35.1725	0.00188248	1.58696	0.207762	0.807883	5	21724177	21724490	314	+	23	22	33	43	45	51	OS05T0443900-01
EPlOSAG00000000723	E001	0	NA	NA	NA	NA	4	19082497	19082530	34	-	0	0	0	0	0	0	EPlOSAT00000002111
EPlOSAG00000000724	E001	0	NA	NA	NA	NA	10	19327715	19327804	90	+	0	0	0	0	0	0	EPlOSAT00000002112
EPlOSAG00000000727+EPlOSAG00000031697	E001	0	NA	NA	NA	NA	7	29674809	29674816	8	+	0	0	0	0	0	0	EPlOSAT00000002115
EPlOSAG00000000727+EPlOSAG00000031697	E002	0	NA	NA	NA	NA	7	29674817	29674918	102	+	0	0	0	0	0	0	c("EPlOSAT00000033085", "EPlOSAT00000002115")
EPlOSAG00000000727+EPlOSAG00000031697	E003	0	NA	NA	NA	NA	7	29674919	29674926	8	+	0	0	0	0	0	0	EPlOSAT00000002115
EPlOSAG00000000728+EPlOSAG00000032639	E001	0	NA	NA	NA	NA	6	8339429	8339450	22	-	0	0	0	0	0	0	EPlOSAT00000034027
EPlOSAG00000000728+EPlOSAG00000032639	E002	0	NA	NA	NA	NA	6	8339451	8339568	118	-	0	0	0	0	0	0	c("EPlOSAT00000002116", "EPlOSAT00000034027")
EPlOSAG00000000728+EPlOSAG00000032639	E003	0	NA	NA	NA	NA	6	8339569	8339590	22	-	0	0	0	0	0	0	EPlOSAT00000034027
EPlOSAG00000000729+EPlOSAG00000035563	E001	2.37363	0.134224	2.39437	0.121773	0.698069	2	27024819	27024840	22	+	1	0	3	5	2	4	EPlOSAT00000036951
EPlOSAG00000000729+EPlOSAG00000035563	E002	2.30998	0.0490431	0.386131	0.53434	0.957171	2	27024841	27024964	124	+	4	0	3	5	1	1	c("EPlOSAT00000036951", "EPlOSAT00000002117")
EPlOSAG00000000729+EPlOSAG00000035563	E003	0.530465	2.91188	0.776757	0.378135	NA	2	27024965	27024986	22	+	3	0	0	0	0	0	EPlOSAT00000036951
EPlOSAG00000000730+EPlOSAG00000038712+EPlOSAG00000025002	E001	0	NA	NA	NA	NA	2	7161193	7161204	12	+	0	0	0	0	0	0	EPlOSAT00000040100
EPlOSAG00000000730+EPlOSAG00000038712+EPlOSAG00000025002	E002	0	NA	NA	NA	NA	2	7161205	7161214	10	+	0	0	0	0	0	0	c("EPlOSAT00000026390", "EPlOSAT00000040100")
EPlOSAG00000000730+EPlOSAG00000038712+EPlOSAG00000025002	E003	0	NA	NA	NA	NA	2	7161215	7161334	120	+	0	0	0	0	0	0	c("EPlOSAT00000026390", "EPlOSAT00000002118", "EPlOSAT00000040100")
EPlOSAG00000000730+EPlOSAG00000038712+EPlOSAG00000025002	E004	0	NA	NA	NA	NA	2	7161335	7161346	12	+	0	0	0	0	0	0	c("EPlOSAT00000026390", "EPlOSAT00000040100")
EPlOSAG00000000730+EPlOSAG00000038712+EPlOSAG00000025002	E005	0	NA	NA	NA	NA	2	7161347	7161356	10	+	0	0	0	0	0	0	EPlOSAT00000040100
EPlOSAG00000000731+EPlOSAG00000038778	E001	0	NA	NA	NA	NA	4	18242490	18242511	22	+	0	0	0	0	0	0	EPlOSAT00000040166
EPlOSAG00000000731+EPlOSAG00000038778	E002	0	NA	NA	NA	NA	4	18242512	18242652	141	+	0	0	0	0	0	0	c("EPlOSAT00000002119", "EPlOSAT00000040166")
EPlOSAG00000000731+EPlOSAG00000038778	E003	0	NA	NA	NA	NA	4	18242653	18242674	22	+	0	0	0	0	0	0	EPlOSAT00000040166
EPlOSAG00000000732	E001	0	NA	NA	NA	NA	6	2035142	2035214	73	-	0	0	0	0	0	0	EPlOSAT00000002120
EPlOSAG00000000733+EPlOSAG00000029467	E001	0	NA	NA	NA	NA	7	23428430	23428441	12	+	0	0	0	0	0	0	EPlOSAT00000002121
EPlOSAG00000000733+EPlOSAG00000029467	E002	0	NA	NA	NA	NA	7	23428442	23428535	94	+	0	0	0	0	0	0	c("EPlOSAT00000030855", "EPlOSAT00000002121")
EPlOSAG00000000733+EPlOSAG00000029467	E003	0	NA	NA	NA	NA	7	23428536	23428547	12	+	0	0	0	0	0	0	EPlOSAT00000002121
EPlOSAG00000000736	E001	0	NA	NA	NA	NA	10	8817787	8817904	118	+	0	0	0	0	0	0	EPlOSAT00000002124
EPlOSAG00000000738+EPlOSAG00000026853	E001	0	NA	NA	NA	NA	12	1302179	1302180	2	-	0	0	0	0	0	0	EPlOSAT00000028241
EPlOSAG00000000738+EPlOSAG00000026853	E002	0	NA	NA	NA	NA	12	1302181	1302288	108	-	0	0	0	0	0	0	c("EPlOSAT00000002126", "EPlOSAT00000028241")
EPlOSAG00000000738+EPlOSAG00000026853	E003	0	NA	NA	NA	NA	12	1302289	1302292	4	-	0	0	0	0	0	0	EPlOSAT00000002126
EPlOSAG00000000739+EPlOSAG00000034098	E001	0	NA	NA	NA	NA	8	606494	606515	22	-	0	0	0	0	0	0	EPlOSAT00000035486
EPlOSAG00000000739+EPlOSAG00000034098	E002	0	NA	NA	NA	NA	8	606516	606632	117	-	0	0	0	0	0	0	c("EPlOSAT00000002127", "EPlOSAT00000035486")
EPlOSAG00000000739+EPlOSAG00000034098	E003	0	NA	NA	NA	NA	8	606633	606654	22	-	0	0	0	0	0	0	EPlOSAT00000035486
EPlOSAG00000000740	E001	0	NA	NA	NA	NA	3	553558	553660	103	-	0	0	0	0	0	0	EPlOSAT00000002128
EPlOSAG00000000741+EPlOSAG00000033820	E001	0	NA	NA	NA	NA	6	5455101	5455122	22	+	0	0	0	0	0	0	EPlOSAT00000035208
EPlOSAG00000000741+EPlOSAG00000033820	E002	0	NA	NA	NA	NA	6	5455123	5455238	116	+	0	0	0	0	0	0	c("EPlOSAT00000035208", "EPlOSAT00000002129")
EPlOSAG00000000741+EPlOSAG00000033820	E003	0	NA	NA	NA	NA	6	5455239	5455260	22	+	0	0	0	0	0	0	EPlOSAT00000035208
EPlOSAG00000000742+EPlOSAG00000030500	E001	0	NA	NA	NA	NA	3	10827770	10827771	2	-	0	0	0	0	0	0	EPlOSAT00000031888
EPlOSAG00000000742+EPlOSAG00000030500	E002	0	NA	NA	NA	NA	3	10827772	10827877	106	-	0	0	0	0	0	0	c("EPlOSAT00000002130", "EPlOSAT00000031888")
EPlOSAG00000000742+EPlOSAG00000030500	E003	0	NA	NA	NA	NA	3	10827878	10827881	4	-	0	0	0	0	0	0	EPlOSAT00000002130
EPlOSAG00000000743	E001	0	NA	NA	NA	NA	5	25635335	25635407	73	+	0	0	0	0	0	0	EPlOSAT00000002131
EPlOSAG00000000745+OS09G0568000	E001	0	NA	NA	NA	NA	9	22682528	22682993	466	+	0	0	0	0	0	0	OS09T0568000-01
EPlOSAG00000000745+OS09G0568000	E002	0	NA	NA	NA	NA	9	22683895	22684002	108	+	0	0	0	0	0	0	OS09T0568000-01
EPlOSAG00000000745+OS09G0568000	E003	0	NA	NA	NA	NA	9	22684003	22684496	494	+	0	0	0	0	0	0	c("OS09T0568000-01", "OS09T0568000-02")
EPlOSAG00000000745+OS09G0568000	E004	0	NA	NA	NA	NA	9	22684497	22684609	113	+	0	0	0	0	0	0	c("OS09T0568000-01", "OS09T0568000-02", "OS09T0568000-03")
EPlOSAG00000000745+OS09G0568000	E005	2.2777	0.0234332	3.46384	0.0627246	0.549865	9	22684610	22685026	417	+	3	5	3	0	1	1	OS09T0568000-03
EPlOSAG00000000745+OS09G0568000	E006	0	NA	NA	NA	NA	9	22685027	22685399	373	+	0	0	0	0	0	0	c("OS09T0568000-01", "OS09T0568000-02", "OS09T0568000-03")
EPlOSAG00000000745+OS09G0568000	E007	0	NA	NA	NA	NA	9	22685790	22685923	134	+	0	0	0	0	0	0	c("OS09T0568000-01", "OS09T0568000-02", "OS09T0568000-03")
EPlOSAG00000000745+OS09G0568000	E008	0	NA	NA	NA	NA	9	22685924	22686026	103	+	0	0	0	0	0	0	c("EPlOSAT00000002133", "OS09T0568000-01", "OS09T0568000-02", "OS09T0568000-03")
EPlOSAG00000000745+OS09G0568000	E009	57.8839	0.00272531	1.91693	0.166196	0.763618	9	22686027	22686291	265	+	64	72	57	55	58	39	c("OS09T0568000-01", "OS09T0568000-02", "OS09T0568000-03")
EPlOSAG00000000745+OS09G0568000	E010	119.639	0.000697507	2.68162	0.101513	0.657147	9	22686369	22686527	159	+	130	150	127	118	99	90	c("OS09T0568000-01", "OS09T0568000-02", "OS09T0568000-03")
EPlOSAG00000000745+OS09G0568000	E011	130.626	0.00098482	2.93722	0.0865594	0.621195	9	22686528	22686712	185	+	130	160	153	127	112	96	c("OS09T0568000-01", "OS09T0568000-03")
EPlOSAG00000000745+OS09G0568000	E012	41.4828	0.0126211	3.79177	0.0515052	0.510806	9	22686713	22686735	23	+	30	48	51	35	40	45	OS09T0568000-01
EPlOSAG00000000745+OS09G0568000	E013	184.807	0.00228225	8.87799	0.00288629	0.108856	9	22686796	22687250	455	+	241	236	227	134	115	137	OS09T0568000-02
EPlOSAG00000000745+OS09G0568000	E014	131.28	0.000669066	3.26221	0.0708937	0.575816	9	22687366	22687730	365	+	153	179	157	101	84	103	OS09T0568000-02
EPlOSAG00000000746+EPlOSAG00000034129	E001	0	NA	NA	NA	NA	11	2639885	2639906	22	+	0	0	0	0	0	0	EPlOSAT00000035517
EPlOSAG00000000746+EPlOSAG00000034129	E002	0	NA	NA	NA	NA	11	2639907	2640024	118	+	0	0	0	0	0	0	c("EPlOSAT00000035517", "EPlOSAT00000002134")
EPlOSAG00000000746+EPlOSAG00000034129	E003	0	NA	NA	NA	NA	11	2640025	2640046	22	+	0	0	0	0	0	0	EPlOSAT00000035517
EPlOSAG00000000747	E001	0	NA	NA	NA	NA	8	15661681	15661763	83	-	0	0	0	0	0	0	EPlOSAT00000002135
EPlOSAG00000000748	E001	0	NA	NA	NA	NA	2	33542347	33542454	108	+	0	0	0	0	0	0	EPlOSAT00000002136
EPlOSAG00000000754	E001	0	NA	NA	NA	NA	4	18498769	18498841	73	+	0	0	0	0	0	0	EPlOSAT00000002142
EPlOSAG00000000755	E001	0	NA	NA	NA	NA	11	12178740	12178858	119	+	0	0	0	0	0	0	EPlOSAT00000002143
EPlOSAG00000000757+EPlOSAG00000050805+EPlOSAG00000039652	E001	0	NA	NA	NA	NA	4	15378519	15378546	28	-	0	0	0	0	0	0	EPlOSAT00000041040
EPlOSAG00000000757+EPlOSAG00000050805+EPlOSAG00000039652	E002	0	NA	NA	NA	NA	4	15378547	15378549	3	-	0	0	0	0	0	0	c("EPlOSAT00000041040", "EPlOSAT00000002145")
EPlOSAG00000000757+EPlOSAG00000050805+EPlOSAG00000039652	E003	0	NA	NA	NA	NA	4	15378550	15378646	97	-	0	0	0	0	0	0	c("EPlOSAT00000052193", "EPlOSAT00000041040", "EPlOSAT00000002145")
EPlOSAG00000000757+EPlOSAG00000050805+EPlOSAG00000039652	E004	0	NA	NA	NA	NA	4	15378647	15378656	10	-	0	0	0	0	0	0	c("EPlOSAT00000041040", "EPlOSAT00000002145")
EPlOSAG00000000757+EPlOSAG00000050805+EPlOSAG00000039652	E005	0	NA	NA	NA	NA	4	15378657	15378678	22	-	0	0	0	0	0	0	EPlOSAT00000041040
EPlOSAG00000000762+OS04G0528100+EPlOSAG00000033851	E001	48.3381	0.0153102	0.255182	0.61345	0.972402	4	26387566	26387653	88	+	25	42	46	89	41	57	OS04T0528100-01
EPlOSAG00000000762+OS04G0528100+EPlOSAG00000033851	E002	104.054	0.000928859	2.33471e-05	0.996145	1	4	26387748	26387888	141	+	71	100	85	153	110	122	OS04T0528100-01
EPlOSAG00000000762+OS04G0528100+EPlOSAG00000033851	E003	122.63	0.000794737	0.0225361	0.88067	0.998124	4	26388261	26388444	184	+	83	124	94	178	120	159	OS04T0528100-01
EPlOSAG00000000762+OS04G0528100+EPlOSAG00000033851	E004	17.584	0.0369871	0.32999	0.565665	0.964129	4	26390775	26390939	165	+	18	14	15	16	16	29	OS04T0528100-01
EPlOSAG00000000762+OS04G0528100+EPlOSAG00000033851	E005	0.309779	0.165102	0.855774	0.354924	NA	4	26390940	26390945	6	+	0	0	0	0	1	1	c("OS04T0528100-01", "EPlOSAT00000002150")
EPlOSAG00000000762+OS04G0528100+EPlOSAG00000033851	E006	0	NA	NA	NA	NA	4	26390946	26391039	94	+	0	0	0	0	0	0	c("EPlOSAT00000035239", "OS04T0528100-01", "EPlOSAT00000002150")
EPlOSAG00000000762+OS04G0528100+EPlOSAG00000033851	E007	0	NA	NA	NA	NA	4	26391040	26391043	4	+	0	0	0	0	0	0	c("OS04T0528100-01", "EPlOSAT00000002150")
EPlOSAG00000000762+OS04G0528100+EPlOSAG00000033851	E008	1.73791	0.12468	7.99662	0.00468649	0.149202	4	26391044	26391159	116	+	5	3	1	0	0	1	OS04T0528100-01
EPlOSAG00000000764+EPlOSAG00000039047	E001	0	NA	NA	NA	NA	7	18469707	18469728	22	-	0	0	0	0	0	0	EPlOSAT00000040435
EPlOSAG00000000764+EPlOSAG00000039047	E002	0	NA	NA	NA	NA	7	18469729	18469846	118	-	0	0	0	0	0	0	c("EPlOSAT00000002152", "EPlOSAT00000040435")
EPlOSAG00000000764+EPlOSAG00000039047	E003	0	NA	NA	NA	NA	7	18469847	18469868	22	-	0	0	0	0	0	0	EPlOSAT00000040435
EPlOSAG00000000765	E001	0	NA	NA	NA	NA	9	15765550	15765703	154	+	0	0	0	0	0	0	EPlOSAT00000002153
EPlOSAG00000000766	E001	0	NA	NA	NA	NA	3	32410437	32410509	73	-	0	0	0	0	0	0	EPlOSAT00000002154
EPlOSAG00000000767+EPlOSAG00000035361	E001	0	NA	NA	NA	NA	7	25404528	25404538	11	-	0	0	0	0	0	0	EPlOSAT00000036749
EPlOSAG00000000767+EPlOSAG00000035361	E002	0	NA	NA	NA	NA	7	25404539	25404636	98	-	0	0	0	0	0	0	c("EPlOSAT00000036749", "EPlOSAT00000002155")
EPlOSAG00000000767+EPlOSAG00000035361	E003	0	NA	NA	NA	NA	7	25404637	25404641	5	-	0	0	0	0	0	0	EPlOSAT00000036749
EPlOSAG00000000769	E001	0	NA	NA	NA	NA	5	27892067	27892184	118	+	0	0	0	0	0	0	EPlOSAT00000002157
EPlOSAG00000000774+EPlOSAG00000041546	E001	0	NA	NA	NA	NA	4	8484038	8484059	22	-	0	0	0	0	0	0	EPlOSAT00000042934
EPlOSAG00000000774+EPlOSAG00000041546	E002	0	NA	NA	NA	NA	4	8484060	8484180	121	-	0	0	0	0	0	0	c("EPlOSAT00000042934", "EPlOSAT00000002162")
EPlOSAG00000000774+EPlOSAG00000041546	E003	0	NA	NA	NA	NA	4	8484181	8484202	22	-	0	0	0	0	0	0	EPlOSAT00000042934
EPlOSAG00000000775+EPlOSAG00000035802	E001	0	NA	NA	NA	NA	1	32261175	32261196	22	+	0	0	0	0	0	0	EPlOSAT00000037190
EPlOSAG00000000775+EPlOSAG00000035802	E002	0	NA	NA	NA	NA	1	32261197	32261314	118	+	0	0	0	0	0	0	c("EPlOSAT00000002163", "EPlOSAT00000037190")
EPlOSAG00000000775+EPlOSAG00000035802	E003	0	NA	NA	NA	NA	1	32261315	32261336	22	+	0	0	0	0	0	0	EPlOSAT00000037190
EPlOSAG00000000776	E001	0	NA	NA	NA	NA	1	30417480	30417570	91	-	0	0	0	0	0	0	EPlOSAT00000002164
EPlOSAG00000000777	E001	0	NA	NA	NA	NA	3	14336938	14337010	73	-	0	0	0	0	0	0	EPlOSAT00000002165
EPlOSAG00000000778	E001	0	NA	NA	NA	NA	11	26745396	26745513	118	-	0	0	0	0	0	0	EPlOSAT00000002166
EPlOSAG00000000779	E001	0	NA	NA	NA	NA	8	9838646	9838742	97	-	0	0	0	0	0	0	EPlOSAT00000002167
EPlOSAG00000000780	E001	0	NA	NA	NA	NA	12	23196262	23196379	118	-	0	0	0	0	0	0	EPlOSAT00000002168
EPlOSAG00000000781+EPlOSAG00000036277	E001	0	NA	NA	NA	NA	2	3758884	3758905	22	+	0	0	0	0	0	0	EPlOSAT00000037665
EPlOSAG00000000781+EPlOSAG00000036277	E002	0	NA	NA	NA	NA	2	3758906	3759030	125	+	0	0	0	0	0	0	c("EPlOSAT00000037665", "EPlOSAT00000002169")
EPlOSAG00000000781+EPlOSAG00000036277	E003	0	NA	NA	NA	NA	2	3759031	3759058	28	+	0	0	0	0	0	0	EPlOSAT00000037665
EPlOSAG00000000782	E001	0	NA	NA	NA	NA	4	19609885	19609980	96	+	0	0	0	0	0	0	EPlOSAT00000002170
EPlOSAG00000000783	E001	0	NA	NA	NA	NA	1	10654063	10654180	118	+	0	0	0	0	0	0	EPlOSAT00000002171
EPlOSAG00000000784+EPlOSAG00000036431	E001	0	NA	NA	NA	NA	7	9525965	9525966	2	-	0	0	0	0	0	0	EPlOSAT00000002172
EPlOSAG00000000784+EPlOSAG00000036431	E002	0	NA	NA	NA	NA	7	9525967	9526081	115	-	0	0	0	0	0	0	c("EPlOSAT00000037819", "EPlOSAT00000002172")
EPlOSAG00000000784+EPlOSAG00000036431	E003	0	NA	NA	NA	NA	7	9526082	9526083	2	-	0	0	0	0	0	0	EPlOSAT00000002172
EPlOSAG00000000785+EPlOSAG00000041689	E001	0	NA	NA	NA	NA	9	1364592	1364613	22	+	0	0	0	0	0	0	EPlOSAT00000043077
EPlOSAG00000000785+EPlOSAG00000041689	E002	0	NA	NA	NA	NA	9	1364614	1364731	118	+	0	0	0	0	0	0	c("EPlOSAT00000043077", "EPlOSAT00000002173")
EPlOSAG00000000785+EPlOSAG00000041689	E003	0	NA	NA	NA	NA	9	1364732	1364753	22	+	0	0	0	0	0	0	EPlOSAT00000043077
EPlOSAG00000000787+EPlOSAG00000028630	E001	0	NA	NA	NA	NA	11	11217001	11217023	23	+	0	0	0	0	0	0	EPlOSAT00000030018
EPlOSAG00000000787+EPlOSAG00000028630	E002	0	NA	NA	NA	NA	11	11217024	11217141	118	+	0	0	0	0	0	0	c("EPlOSAT00000002175", "EPlOSAT00000030018")
EPlOSAG00000000787+EPlOSAG00000028630	E003	0.176822	NA	NA	NA	NA	11	11217142	11217163	22	+	1	0	0	0	0	0	EPlOSAT00000030018
EPlOSAG00000000788	E001	0	NA	NA	NA	NA	3	10752232	10752304	73	-	0	0	0	0	0	0	EPlOSAT00000002176
EPlOSAG00000000789	E001	0	NA	NA	NA	NA	3	31500635	31500752	118	+	0	0	0	0	0	0	EPlOSAT00000002177
EPlOSAG00000000790	E001	0	NA	NA	NA	NA	4	18720241	18720356	116	-	0	0	0	0	0	0	EPlOSAT00000002178
EPlOSAG00000000792+EPlOSAG00000038797	E001	0	NA	NA	NA	NA	5	22028893	22028914	22	-	0	0	0	0	0	0	EPlOSAT00000040185
EPlOSAG00000000792+EPlOSAG00000038797	E002	0	NA	NA	NA	NA	5	22028915	22029032	118	-	0	0	0	0	0	0	c("EPlOSAT00000040185", "EPlOSAT00000002180")
EPlOSAG00000000792+EPlOSAG00000038797	E003	0	NA	NA	NA	NA	5	22029033	22029054	22	-	0	0	0	0	0	0	EPlOSAT00000040185
EPlOSAG00000000793+OS12G0511500	E001	128.316	0.0120822	0.00671073	0.934711	1	12	19716428	19717943	1516	-	95	122	101	168	145	158	OS12T0511500-01
EPlOSAG00000000793+OS12G0511500	E002	27.3365	0.00225872	0.0082358	0.92769	1	12	19717944	19718013	70	-	20	25	23	41	24	36	c("OS12T0511500-01", "EPlOSAT00000002181")
EPlOSAG00000000793+OS12G0511500	E003	98.3278	0.0133548	0.0175543	0.894595	0.999615	12	19718014	19719253	1240	-	91	74	75	138	84	148	OS12T0511500-01
EPlOSAG00000000795	E001	0	NA	NA	NA	NA	2	35773943	35774020	78	+	0	0	0	0	0	0	EPlOSAT00000002183
EPlOSAG00000000799	E001	0	NA	NA	NA	NA	1	40086054	40086126	73	-	0	0	0	0	0	0	EPlOSAT00000002187
EPlOSAG00000000800	E001	0	NA	NA	NA	NA	4	18242512	18242652	141	-	0	0	0	0	0	0	EPlOSAT00000002188
EPlOSAG00000000801+EPlOSAG00000037208	E001	0	NA	NA	NA	NA	11	26616506	26616527	22	+	0	0	0	0	0	0	EPlOSAT00000038596
EPlOSAG00000000801+EPlOSAG00000037208	E002	0	NA	NA	NA	NA	11	26616528	26616645	118	+	0	0	0	0	0	0	c("EPlOSAT00000002189", "EPlOSAT00000038596")
EPlOSAG00000000801+EPlOSAG00000037208	E003	0	NA	NA	NA	NA	11	26616646	26616667	22	+	0	0	0	0	0	0	EPlOSAT00000038596
EPlOSAG00000000802+EPlOSAG00000040405	E001	0	NA	NA	NA	NA	2	16982960	16982981	22	-	0	0	0	0	0	0	EPlOSAT00000041793
EPlOSAG00000000802+EPlOSAG00000040405	E002	0	NA	NA	NA	NA	2	16982982	16983099	118	-	0	0	0	0	0	0	c("EPlOSAT00000041793", "EPlOSAT00000002190")
EPlOSAG00000000802+EPlOSAG00000040405	E003	0	NA	NA	NA	NA	2	16983100	16983121	22	-	0	0	0	0	0	0	EPlOSAT00000041793
EPlOSAG00000000803+EPlOSAG00000035389	E001	0	NA	NA	NA	NA	10	21542035	21542046	12	+	0	0	0	0	0	0	EPlOSAT00000002191
EPlOSAG00000000803+EPlOSAG00000035389	E002	0	NA	NA	NA	NA	10	21542047	21542140	94	+	0	0	0	0	0	0	c("EPlOSAT00000036777", "EPlOSAT00000002191")
EPlOSAG00000000803+EPlOSAG00000035389	E003	0	NA	NA	NA	NA	10	21542141	21542152	12	+	0	0	0	0	0	0	EPlOSAT00000002191
EPlOSAG00000000807	E001	0	NA	NA	NA	NA	2	5366172	5366268	97	+	0	0	0	0	0	0	EPlOSAT00000002195
EPlOSAG00000000809+EPlOSAG00000034980	E001	0	NA	NA	NA	NA	4	24059006	24059027	22	-	0	0	0	0	0	0	EPlOSAT00000036368
EPlOSAG00000000809+EPlOSAG00000034980	E002	0	NA	NA	NA	NA	4	24059028	24059145	118	-	0	0	0	0	0	0	c("EPlOSAT00000002197", "EPlOSAT00000036368")
EPlOSAG00000000809+EPlOSAG00000034980	E003	0	NA	NA	NA	NA	4	24059146	24059167	22	-	0	0	0	0	0	0	EPlOSAT00000036368
EPlOSAG00000000810	E001	0	NA	NA	NA	NA	1	35798452	35798524	73	-	0	0	0	0	0	0	EPlOSAT00000002198
EPlOSAG00000000812+EPlOSAG00000033020	E001	0	NA	NA	NA	NA	2	22683721	22683742	22	-	0	0	0	0	0	0	EPlOSAT00000034408
EPlOSAG00000000812+EPlOSAG00000033020	E002	0	NA	NA	NA	NA	2	22683743	22683848	106	-	0	0	0	0	0	0	c("EPlOSAT00000034408", "EPlOSAT00000002200")
EPlOSAG00000000812+EPlOSAG00000033020	E003	0	NA	NA	NA	NA	2	22683849	22683870	22	-	0	0	0	0	0	0	EPlOSAT00000034408
EPlOSAG00000000814+EPlOSAG00000041518+EPlOSAG00000024275	E001	0	NA	NA	NA	NA	7	18530869	18530890	22	-	0	0	0	0	0	0	EPlOSAT00000042906
EPlOSAG00000000814+EPlOSAG00000041518+EPlOSAG00000024275	E002	0	NA	NA	NA	NA	7	18530891	18530909	19	-	0	0	0	0	0	0	c("EPlOSAT00000002202", "EPlOSAT00000042906")
EPlOSAG00000000814+EPlOSAG00000041518+EPlOSAG00000024275	E003	0	NA	NA	NA	NA	7	18530910	18530989	80	-	0	0	0	0	0	0	c("EPlOSAT00000025663", "EPlOSAT00000002202", "EPlOSAT00000042906")
EPlOSAG00000000814+EPlOSAG00000041518+EPlOSAG00000024275	E004	0	NA	NA	NA	NA	7	18530990	18531008	19	-	0	0	0	0	0	0	c("EPlOSAT00000002202", "EPlOSAT00000042906")
EPlOSAG00000000814+EPlOSAG00000041518+EPlOSAG00000024275	E005	0	NA	NA	NA	NA	7	18531009	18531030	22	-	0	0	0	0	0	0	EPlOSAT00000042906
EPlOSAG00000000815+EPlOSAG00000035801	E001	0	NA	NA	NA	NA	1	2208981	2209002	22	+	0	0	0	0	0	0	EPlOSAT00000037189
EPlOSAG00000000815+EPlOSAG00000035801	E002	0	NA	NA	NA	NA	1	2209003	2209120	118	+	0	0	0	0	0	0	c("EPlOSAT00000037189", "EPlOSAT00000002203")
EPlOSAG00000000815+EPlOSAG00000035801	E003	0	NA	NA	NA	NA	1	2209121	2209142	22	+	0	0	0	0	0	0	EPlOSAT00000037189
EPlOSAG00000000816	E001	0	NA	NA	NA	NA	2	10389509	10389595	87	+	0	0	0	0	0	0	EPlOSAT00000002204
EPlOSAG00000000817+EPlOSAG00000039279	E001	0	NA	NA	NA	NA	1	22934961	22934982	22	+	0	0	0	0	0	0	EPlOSAT00000040667
EPlOSAG00000000817+EPlOSAG00000039279	E002	0	NA	NA	NA	NA	1	22934983	22935100	118	+	0	0	0	0	0	0	c("EPlOSAT00000002205", "EPlOSAT00000040667")
EPlOSAG00000000817+EPlOSAG00000039279	E003	0	NA	NA	NA	NA	1	22935101	22935122	22	+	0	0	0	0	0	0	EPlOSAT00000040667
EPlOSAG00000000819+EPlOSAG00000037491	E001	0.176822	NA	NA	NA	NA	7	27877567	27877588	22	+	1	0	0	0	0	0	EPlOSAT00000038879
EPlOSAG00000000819+EPlOSAG00000037491	E002	0	NA	NA	NA	NA	7	27877589	27877710	122	+	0	0	0	0	0	0	c("EPlOSAT00000002207", "EPlOSAT00000038879")
EPlOSAG00000000819+EPlOSAG00000037491	E003	0	NA	NA	NA	NA	7	27877711	27877732	22	+	0	0	0	0	0	0	EPlOSAT00000038879
EPlOSAG00000000820	E001	0	NA	NA	NA	NA	1	18264250	18264373	124	-	0	0	0	0	0	0	EPlOSAT00000002208
EPlOSAG00000000821	E001	0	NA	NA	NA	NA	2	816791	816862	72	-	0	0	0	0	0	0	EPlOSAT00000002209
EPlOSAG00000000823+EPlOSAG00000038583	E001	0	NA	NA	NA	NA	9	21736958	21736979	22	-	0	0	0	0	0	0	EPlOSAT00000039971
EPlOSAG00000000823+EPlOSAG00000038583	E002	0	NA	NA	NA	NA	9	21736980	21737097	118	-	0	0	0	0	0	0	c("EPlOSAT00000002211", "EPlOSAT00000039971")
EPlOSAG00000000823+EPlOSAG00000038583	E003	0	NA	NA	NA	NA	9	21737098	21737119	22	-	0	0	0	0	0	0	EPlOSAT00000039971
EPlOSAG00000000824+EPlOSAG00000039484	E001	0	NA	NA	NA	NA	11	16924299	16924320	22	+	0	0	0	0	0	0	EPlOSAT00000040872
EPlOSAG00000000824+EPlOSAG00000039484	E002	0	NA	NA	NA	NA	11	16924321	16924438	118	+	0	0	0	0	0	0	c("EPlOSAT00000040872", "EPlOSAT00000002212")
EPlOSAG00000000824+EPlOSAG00000039484	E003	0	NA	NA	NA	NA	11	16924439	16924460	22	+	0	0	0	0	0	0	EPlOSAT00000040872
EPlOSAG00000000825	E001	0	NA	NA	NA	NA	1	28428168	28428271	104	-	0	0	0	0	0	0	EPlOSAT00000002213
EPlOSAG00000000828+EPlOSAG00000037136	E001	0	NA	NA	NA	NA	2	15808865	15808886	22	+	0	0	0	0	0	0	EPlOSAT00000038524
EPlOSAG00000000828+EPlOSAG00000037136	E002	0	NA	NA	NA	NA	2	15808887	15809004	118	+	0	0	0	0	0	0	c("EPlOSAT00000002216", "EPlOSAT00000038524")
EPlOSAG00000000828+EPlOSAG00000037136	E003	0	NA	NA	NA	NA	2	15809005	15809026	22	+	0	0	0	0	0	0	EPlOSAT00000038524
EPlOSAG00000000829+EPlOSAG00000036701	E001	0	NA	NA	NA	NA	8	23232867	23232888	22	+	0	0	0	0	0	0	EPlOSAT00000038089
EPlOSAG00000000829+EPlOSAG00000036701	E002	0	NA	NA	NA	NA	8	23232889	23233006	118	+	0	0	0	0	0	0	c("EPlOSAT00000038089", "EPlOSAT00000002217")
EPlOSAG00000000829+EPlOSAG00000036701	E003	0	NA	NA	NA	NA	8	23233007	23233028	22	+	0	0	0	0	0	0	EPlOSAT00000038089
EPlOSAG00000000830+EPlOSAG00000032115	E001	0	NA	NA	NA	NA	10	817274	817295	22	-	0	0	0	0	0	0	EPlOSAT00000033503
EPlOSAG00000000830+EPlOSAG00000032115	E002	0	NA	NA	NA	NA	10	817296	817413	118	-	0	0	0	0	0	0	c("EPlOSAT00000033503", "EPlOSAT00000002218")
EPlOSAG00000000830+EPlOSAG00000032115	E003	0	NA	NA	NA	NA	10	817414	817435	22	-	0	0	0	0	0	0	EPlOSAT00000033503
EPlOSAG00000000832	E001	0	NA	NA	NA	NA	3	32438466	32438539	74	-	0	0	0	0	0	0	EPlOSAT00000002220
EPlOSAG00000000833+EPlOSAG00000037111	E001	0	NA	NA	NA	NA	2	7371230	7371257	28	-	0	0	0	0	0	0	EPlOSAT00000038499
EPlOSAG00000000833+EPlOSAG00000037111	E002	0	NA	NA	NA	NA	2	7371258	7371369	112	-	0	0	0	0	0	0	c("EPlOSAT00000002221", "EPlOSAT00000038499")
EPlOSAG00000000833+EPlOSAG00000037111	E003	0	NA	NA	NA	NA	2	7371370	7371391	22	-	0	0	0	0	0	0	EPlOSAT00000038499
EPlOSAG00000000834+EPlOSAG00000035949	E001	0	NA	NA	NA	NA	7	29325764	29325785	22	-	0	0	0	0	0	0	EPlOSAT00000037337
EPlOSAG00000000834+EPlOSAG00000035949	E002	0	NA	NA	NA	NA	7	29325786	29325903	118	-	0	0	0	0	0	0	c("EPlOSAT00000002222", "EPlOSAT00000037337")
EPlOSAG00000000834+EPlOSAG00000035949	E003	0	NA	NA	NA	NA	7	29325904	29325925	22	-	0	0	0	0	0	0	EPlOSAT00000037337
EPlOSAG00000000835	E001	0	NA	NA	NA	NA	6	21015249	21015404	156	-	0	0	0	0	0	0	EPlOSAT00000002223
EPlOSAG00000000836	E001	0	NA	NA	NA	NA	7	8434555	8434634	80	+	0	0	0	0	0	0	EPlOSAT00000002224
EPlOSAG00000000838+EPlOSAG00000037237	E001	0	NA	NA	NA	NA	2	19308167	19308188	22	-	0	0	0	0	0	0	EPlOSAT00000038625
EPlOSAG00000000838+EPlOSAG00000037237	E002	0	NA	NA	NA	NA	2	19308189	19308306	118	-	0	0	0	0	0	0	c("EPlOSAT00000038625", "EPlOSAT00000002226")
EPlOSAG00000000838+EPlOSAG00000037237	E003	0	NA	NA	NA	NA	2	19308307	19308328	22	-	0	0	0	0	0	0	EPlOSAT00000038625
EPlOSAG00000000842	E001	0	NA	NA	NA	NA	7	12719125	12719242	118	+	0	0	0	0	0	0	EPlOSAT00000002230
EPlOSAG00000000843	E001	0.309779	NA	NA	NA	NA	10	20453090	20453161	72	+	0	0	0	0	1	1	EPlOSAT00000002231
EPlOSAG00000000844+EPlOSAG00000033253	E001	0	NA	NA	NA	NA	1	7218181	7218202	22	+	0	0	0	0	0	0	EPlOSAT00000034641
EPlOSAG00000000844+EPlOSAG00000033253	E002	0	NA	NA	NA	NA	1	7218203	7218322	120	+	0	0	0	0	0	0	c("EPlOSAT00000002232", "EPlOSAT00000034641")
EPlOSAG00000000844+EPlOSAG00000033253	E003	0	NA	NA	NA	NA	1	7218323	7218344	22	+	0	0	0	0	0	0	EPlOSAT00000034641
EPlOSAG00000000845+EPlOSAG00000037974	E001	0	NA	NA	NA	NA	11	4090705	4090726	22	-	0	0	0	0	0	0	EPlOSAT00000039362
EPlOSAG00000000845+EPlOSAG00000037974	E002	0	NA	NA	NA	NA	11	4090727	4090844	118	-	0	0	0	0	0	0	c("EPlOSAT00000002233", "EPlOSAT00000039362")
EPlOSAG00000000845+EPlOSAG00000037974	E003	0	NA	NA	NA	NA	11	4090845	4090866	22	-	0	0	0	0	0	0	EPlOSAT00000039362
EPlOSAG00000000846+EPlOSAG00000036361	E001	0	NA	NA	NA	NA	2	25897281	25897302	22	+	0	0	0	0	0	0	EPlOSAT00000037749
EPlOSAG00000000846+EPlOSAG00000036361	E002	0	NA	NA	NA	NA	2	25897303	25897418	116	+	0	0	0	0	0	0	c("EPlOSAT00000037749", "EPlOSAT00000002234")
EPlOSAG00000000846+EPlOSAG00000036361	E003	0	NA	NA	NA	NA	2	25897419	25897440	22	+	0	0	0	0	0	0	EPlOSAT00000037749
EPlOSAG00000000849+EPlOSAG00000039571	E001	0	NA	NA	NA	NA	3	8867978	8867999	22	-	0	0	0	0	0	0	EPlOSAT00000040959
EPlOSAG00000000849+EPlOSAG00000039571	E002	0	NA	NA	NA	NA	3	8868000	8868117	118	-	0	0	0	0	0	0	c("EPlOSAT00000002237", "EPlOSAT00000040959")
EPlOSAG00000000849+EPlOSAG00000039571	E003	0	NA	NA	NA	NA	3	8868118	8868139	22	-	0	0	0	0	0	0	EPlOSAT00000040959
EPlOSAG00000000850	E001	0	NA	NA	NA	NA	6	5923990	5924106	117	+	0	0	0	0	0	0	EPlOSAT00000002238
EPlOSAG00000000851	E001	0	NA	NA	NA	NA	5	10538046	10538163	118	+	0	0	0	0	0	0	EPlOSAT00000002239
EPlOSAG00000000852+EPlOSAG00000041085	E001	0	NA	NA	NA	NA	6	3293851	3293872	22	-	0	0	0	0	0	0	EPlOSAT00000042473
EPlOSAG00000000852+EPlOSAG00000041085	E002	0	NA	NA	NA	NA	6	3293873	3293990	118	-	0	0	0	0	0	0	c("EPlOSAT00000002240", "EPlOSAT00000042473")
EPlOSAG00000000852+EPlOSAG00000041085	E003	0	NA	NA	NA	NA	6	3293991	3294012	22	-	0	0	0	0	0	0	EPlOSAT00000042473
EPlOSAG00000000854	E001	0	NA	NA	NA	NA	10	10898088	10898159	72	+	0	0	0	0	0	0	EPlOSAT00000002242
EPlOSAG00000000858+EPlOSAG00000041117	E001	0	NA	NA	NA	NA	11	8997317	8997338	22	+	0	0	0	0	0	0	EPlOSAT00000042505
EPlOSAG00000000858+EPlOSAG00000041117	E002	0	NA	NA	NA	NA	11	8997339	8997456	118	+	0	0	0	0	0	0	c("EPlOSAT00000042505", "EPlOSAT00000002246")
EPlOSAG00000000858+EPlOSAG00000041117	E003	0	NA	NA	NA	NA	11	8997457	8997478	22	+	0	0	0	0	0	0	EPlOSAT00000042505
EPlOSAG00000000859+EPlOSAG00000037529	E001	0	NA	NA	NA	NA	11	12839985	12840006	22	+	0	0	0	0	0	0	EPlOSAT00000038917
EPlOSAG00000000859+EPlOSAG00000037529	E002	0	NA	NA	NA	NA	11	12840007	12840124	118	+	0	0	0	0	0	0	c("EPlOSAT00000038917", "EPlOSAT00000002247")
EPlOSAG00000000859+EPlOSAG00000037529	E003	0	NA	NA	NA	NA	11	12840125	12840146	22	+	0	0	0	0	0	0	EPlOSAT00000038917
EPlOSAG00000000860	E001	0.537273	NA	NA	NA	NA	9	18511183	18511300	118	-	0	2	1	0	0	0	EPlOSAT00000002248
EPlOSAG00000000861+EPlOSAG00000036912	E001	0	NA	NA	NA	NA	10	22628854	22628875	22	+	0	0	0	0	0	0	EPlOSAT00000038300
EPlOSAG00000000861+EPlOSAG00000036912	E002	0	NA	NA	NA	NA	10	22628876	22628971	96	+	0	0	0	0	0	0	c("EPlOSAT00000038300", "EPlOSAT00000002249")
EPlOSAG00000000861+EPlOSAG00000036912	E003	0	NA	NA	NA	NA	10	22628972	22628993	22	+	0	0	0	0	0	0	EPlOSAT00000038300
EPlOSAG00000000864+EPlOSAG00000036788	E001	0	NA	NA	NA	NA	2	29107215	29107236	22	+	0	0	0	0	0	0	EPlOSAT00000038176
EPlOSAG00000000864+EPlOSAG00000036788	E002	0	NA	NA	NA	NA	2	29107237	29107354	118	+	0	0	0	0	0	0	c("EPlOSAT00000002252", "EPlOSAT00000038176")
EPlOSAG00000000864+EPlOSAG00000036788	E003	0	NA	NA	NA	NA	2	29107355	29107376	22	+	0	0	0	0	0	0	EPlOSAT00000038176
EPlOSAG00000000865	E001	0	NA	NA	NA	NA	10	10796728	10796799	72	-	0	0	0	0	0	0	EPlOSAT00000002253
EPlOSAG00000000866	E001	0	NA	NA	NA	NA	11	12178416	12178534	119	+	0	0	0	0	0	0	EPlOSAT00000002254
EPlOSAG00000000867+EPlOSAG00000041185+OS02G0610700	E001	0	NA	NA	NA	NA	2	23997922	23997943	22	-	0	0	0	0	0	0	EPlOSAT00000042573
EPlOSAG00000000867+EPlOSAG00000041185+OS02G0610700	E002	0	NA	NA	NA	NA	2	23997944	23998061	118	-	0	0	0	0	0	0	c("EPlOSAT00000002255", "EPlOSAT00000042573")
EPlOSAG00000000867+EPlOSAG00000041185+OS02G0610700	E003	0	NA	NA	NA	NA	2	23998062	23998074	13	-	0	0	0	0	0	0	EPlOSAT00000042573
EPlOSAG00000000867+EPlOSAG00000041185+OS02G0610700	E004	0	NA	NA	NA	NA	2	23998075	23998083	9	-	0	0	0	0	0	0	c("OS02T0610700-02", "EPlOSAT00000042573")
EPlOSAG00000000867+EPlOSAG00000041185+OS02G0610700	E005	4.14786	0.0236339	0.0506426	0.821949	0.994381	2	23998084	23998181	98	-	5	5	4	7	2	2	OS02T0610700-02
EPlOSAG00000000867+EPlOSAG00000041185+OS02G0610700	E006	29.3763	0.0475837	1.10047	0.294163	0.876044	2	23998182	23998455	274	-	27	32	23	48	29	20	c("OS02T0610700-02", "OS02T0610700-01")
EPlOSAG00000000867+EPlOSAG00000041185+OS02G0610700	E007	4.83173	0.131314	1.7837	0.181695	0.780509	2	23998456	23998603	148	-	10	5	5	3	4	1	OS02T0610700-02
EPlOSAG00000000867+EPlOSAG00000041185+OS02G0610700	E008	38.3284	0.00640291	1.86497	0.172053	0.769802	2	23998604	23998705	102	-	35	48	31	51	33	35	c("OS02T0610700-02", "OS02T0610700-01")
EPlOSAG00000000867+EPlOSAG00000041185+OS02G0610700	E009	24.2948	0.0207131	3.31841	0.0685081	0.568263	2	23998706	23999400	695	-	28	52	14	17	13	21	OS02T0610700-02
EPlOSAG00000000867+EPlOSAG00000041185+OS02G0610700	E010	48.5616	0.00171433	0.201732	0.653327	0.977606	2	23999401	23999514	114	-	35	82	39	49	37	52	c("OS02T0610700-02", "OS02T0610700-01")
EPlOSAG00000000867+EPlOSAG00000041185+OS02G0610700	E011	12.4084	0.0462568	1.01435	0.313863	0.886925	2	23999515	23999866	352	-	6	28	13	7	6	14	OS02T0610700-02
EPlOSAG00000000867+EPlOSAG00000041185+OS02G0610700	E012	42.78	0.00181807	0.229137	0.632165	0.975159	2	23999867	23999951	85	-	29	74	34	47	33	42	c("OS02T0610700-02", "OS02T0610700-01")
EPlOSAG00000000867+EPlOSAG00000041185+OS02G0610700	E013	10.4661	0.127869	2.50061	0.113802	0.682844	2	23999952	24000584	633	-	9	21	13	3	2	14	OS02T0610700-02
EPlOSAG00000000867+EPlOSAG00000041185+OS02G0610700	E014	38.1822	0.00166758	0.00933648	0.923024	1	2	24000585	24000723	139	-	29	64	33	41	24	40	c("OS02T0610700-02", "OS02T0610700-01")
EPlOSAG00000000867+EPlOSAG00000041185+OS02G0610700	E015	8.71692	0.0499297	0.362965	0.546864	0.960228	2	24000724	24000801	78	-	4	15	7	13	2	13	OS02T0610700-01
EPlOSAG00000000869	E001	0	NA	NA	NA	NA	3	16923293	16923396	104	-	0	0	0	0	0	0	EPlOSAT00000002257
EPlOSAG00000000872	E001	0	NA	NA	NA	NA	4	3630358	3630475	118	+	0	0	0	0	0	0	EPlOSAT00000002260
EPlOSAG00000000874+EPlOSAG00000036540+EPlOSAG00000024872	E001	0	NA	NA	NA	NA	11	13721273	13721279	7	-	0	0	0	0	0	0	EPlOSAT00000037928
EPlOSAG00000000874+EPlOSAG00000036540+EPlOSAG00000024872	E002	0	NA	NA	NA	NA	11	13721280	13721297	18	-	0	0	0	0	0	0	c("EPlOSAT00000026260", "EPlOSAT00000037928")
EPlOSAG00000000874+EPlOSAG00000036540+EPlOSAG00000024872	E003	0	NA	NA	NA	NA	11	13721298	13721411	114	-	0	0	0	0	0	0	c("EPlOSAT00000026260", "EPlOSAT00000037928", "EPlOSAT00000002262")
EPlOSAG00000000874+EPlOSAG00000036540+EPlOSAG00000024872	E004	0	NA	NA	NA	NA	11	13721412	13721421	10	-	0	0	0	0	0	0	c("EPlOSAT00000026260", "EPlOSAT00000037928")
EPlOSAG00000000874+EPlOSAG00000036540+EPlOSAG00000024872	E005	0	NA	NA	NA	NA	11	13721422	13721433	12	-	0	0	0	0	0	0	EPlOSAT00000037928
EPlOSAG00000000875+EPlOSAG00000035013	E001	0	NA	NA	NA	NA	7	14570249	14570256	8	+	0	0	0	0	0	0	EPlOSAT00000002263
EPlOSAG00000000875+EPlOSAG00000035013	E002	0	NA	NA	NA	NA	7	14570257	14570358	102	+	0	0	0	0	0	0	c("EPlOSAT00000036401", "EPlOSAT00000002263")
EPlOSAG00000000875+EPlOSAG00000035013	E003	0	NA	NA	NA	NA	7	14570359	14570366	8	+	0	0	0	0	0	0	EPlOSAT00000002263
EPlOSAG00000000876+EPlOSAG00000013082+EPlOSAG00000031357	E001	0	NA	NA	NA	NA	6	28780053	28780072	20	-	0	0	0	0	0	0	EPlOSAT00000014470
EPlOSAG00000000876+EPlOSAG00000013082+EPlOSAG00000031357	E002	0	NA	NA	NA	NA	6	28780073	28780074	2	-	0	0	0	0	0	0	c("EPlOSAT00000002264", "EPlOSAT00000014470")
EPlOSAG00000000876+EPlOSAG00000013082+EPlOSAG00000031357	E003	0	NA	NA	NA	NA	6	28780075	28780184	110	-	0	0	0	0	0	0	c("EPlOSAT00000002264", "EPlOSAT00000032745", "EPlOSAT00000014470")
EPlOSAG00000000876+EPlOSAG00000013082+EPlOSAG00000031357	E004	0	NA	NA	NA	NA	6	28780185	28780185	1	-	0	0	0	0	0	0	c("EPlOSAT00000002264", "EPlOSAT00000014470")
EPlOSAG00000000876+EPlOSAG00000013082+EPlOSAG00000031357	E005	0	NA	NA	NA	NA	6	28780186	28780186	1	-	0	0	0	0	0	0	EPlOSAT00000002264
EPlOSAG00000000877	E001	0	NA	NA	NA	NA	8	9252338	9252409	72	-	0	0	0	0	0	0	EPlOSAT00000002265
EPlOSAG00000000881+EPlOSAG00000034285	E001	0	NA	NA	NA	NA	4	4587925	4587946	22	+	0	0	0	0	0	0	EPlOSAT00000035673
EPlOSAG00000000881+EPlOSAG00000034285	E002	0	NA	NA	NA	NA	4	4587947	4588064	118	+	0	0	0	0	0	0	c("EPlOSAT00000035673", "EPlOSAT00000002269")
EPlOSAG00000000881+EPlOSAG00000034285	E003	0	NA	NA	NA	NA	4	4588065	4588086	22	+	0	0	0	0	0	0	EPlOSAT00000035673
EPlOSAG00000000882	E001	0	NA	NA	NA	NA	9	6640094	6640211	118	+	0	0	0	0	0	0	EPlOSAT00000002270
EPlOSAG00000000883+EPlOSAG00000040370	E001	0	NA	NA	NA	NA	7	29660248	29660269	22	-	0	0	0	0	0	0	EPlOSAT00000041758
EPlOSAG00000000883+EPlOSAG00000040370	E002	0	NA	NA	NA	NA	7	29660270	29660387	118	-	0	0	0	0	0	0	c("EPlOSAT00000002271", "EPlOSAT00000041758")
EPlOSAG00000000883+EPlOSAG00000040370	E003	0	NA	NA	NA	NA	7	29660388	29660409	22	-	0	0	0	0	0	0	EPlOSAT00000041758
EPlOSAG00000000888	E001	0	NA	NA	NA	NA	7	14234276	14234347	72	-	0	0	0	0	0	0	EPlOSAT00000002276
EPlOSAG00000000889+EPlOSAG00000041840+EPlOSAG00000050545+EPlOSAG00000044826	E001	0	NA	NA	NA	NA	4	18112574	18112620	47	+	0	0	0	0	0	0	EPlOSAT00000046214
EPlOSAG00000000889+EPlOSAG00000041840+EPlOSAG00000050545+EPlOSAG00000044826	E002	0	NA	NA	NA	NA	4	18112621	18112642	22	+	0	0	0	0	0	0	c("EPlOSAT00000046214", "EPlOSAT00000043228")
EPlOSAG00000000889+EPlOSAG00000041840+EPlOSAG00000050545+EPlOSAG00000044826	E003	0	NA	NA	NA	NA	4	18112643	18112656	14	+	0	0	0	0	0	0	c("EPlOSAT00000046214", "EPlOSAT00000002277", "EPlOSAT00000043228")
EPlOSAG00000000889+EPlOSAG00000041840+EPlOSAG00000050545+EPlOSAG00000044826	E004	0	NA	NA	NA	NA	4	18112657	18112746	90	+	0	0	0	0	0	0	c("EPlOSAT00000046214", "EPlOSAT00000043228", "EPlOSAT00000002277", "EPlOSAT00000051933")
EPlOSAG00000000889+EPlOSAG00000041840+EPlOSAG00000050545+EPlOSAG00000044826	E005	0	NA	NA	NA	NA	4	18112747	18112760	14	+	0	0	0	0	0	0	c("EPlOSAT00000046214", "EPlOSAT00000002277", "EPlOSAT00000043228")
EPlOSAG00000000889+EPlOSAG00000041840+EPlOSAG00000050545+EPlOSAG00000044826	E006	0	NA	NA	NA	NA	4	18112761	18112782	22	+	0	0	0	0	0	0	c("EPlOSAT00000046214", "EPlOSAT00000043228")
EPlOSAG00000000889+EPlOSAG00000041840+EPlOSAG00000050545+EPlOSAG00000044826	E007	0	NA	NA	NA	NA	4	18112783	18112812	30	+	0	0	0	0	0	0	EPlOSAT00000046214
EPlOSAG00000000891+EPlOSAG00000032259	E001	0	NA	NA	NA	NA	11	1304356	1304357	2	+	0	0	0	0	0	0	EPlOSAT00000002279
EPlOSAG00000000891+EPlOSAG00000032259	E002	0	NA	NA	NA	NA	11	1304358	1304471	114	+	0	0	0	0	0	0	c("EPlOSAT00000033647", "EPlOSAT00000002279")
EPlOSAG00000000891+EPlOSAG00000032259	E003	0	NA	NA	NA	NA	11	1304472	1304473	2	+	0	0	0	0	0	0	EPlOSAT00000002279
EPlOSAG00000000894+EPlOSAG00000036588	E001	0	NA	NA	NA	NA	9	16377723	16377744	22	+	0	0	0	0	0	0	EPlOSAT00000037976
EPlOSAG00000000894+EPlOSAG00000036588	E002	0	NA	NA	NA	NA	9	16377745	16377862	118	+	0	0	0	0	0	0	c("EPlOSAT00000002282", "EPlOSAT00000037976")
EPlOSAG00000000894+EPlOSAG00000036588	E003	0	NA	NA	NA	NA	9	16377863	16377884	22	+	0	0	0	0	0	0	EPlOSAT00000037976
EPlOSAG00000000895+EPlOSAG00000032400	E001	0	NA	NA	NA	NA	1	18773118	18773123	6	+	0	0	0	0	0	0	EPlOSAT00000002283
EPlOSAG00000000895+EPlOSAG00000032400	E002	0	NA	NA	NA	NA	1	18773124	18773229	106	+	0	0	0	0	0	0	c("EPlOSAT00000033788", "EPlOSAT00000002283")
EPlOSAG00000000895+EPlOSAG00000032400	E003	0.553907	NA	NA	NA	NA	1	18773230	18773235	6	+	1	0	2	0	0	0	EPlOSAT00000002283
EPlOSAG00000000896	E001	0	NA	NA	NA	NA	6	5950761	5950868	108	-	0	0	0	0	0	0	EPlOSAT00000002284
EPlOSAG00000000897	E001	2.56884	NA	NA	NA	NA	2	4501182	4501311	130	-	2	4	0	6	3	1	EPlOSAT00000002285
EPlOSAG00000000898	E001	0	NA	NA	NA	NA	1	19457459	19457600	142	+	0	0	0	0	0	0	EPlOSAT00000002286
EPlOSAG00000000899	E001	0	NA	NA	NA	NA	5	12975029	12975100	72	-	0	0	0	0	0	0	EPlOSAT00000002287
EPlOSAG00000000901+EPlOSAG00000036669	E001	0	NA	NA	NA	NA	1	7512768	7512789	22	+	0	0	0	0	0	0	EPlOSAT00000038057
EPlOSAG00000000901+EPlOSAG00000036669	E002	0	NA	NA	NA	NA	1	7512790	7512909	120	+	0	0	0	0	0	0	c("EPlOSAT00000038057", "EPlOSAT00000002289")
EPlOSAG00000000901+EPlOSAG00000036669	E003	0	NA	NA	NA	NA	1	7512910	7512931	22	+	0	0	0	0	0	0	EPlOSAT00000038057
EPlOSAG00000000902+EPlOSAG00000035309	E001	0	NA	NA	NA	NA	12	8689430	8689433	4	-	0	0	0	0	0	0	EPlOSAT00000002290
EPlOSAG00000000902+EPlOSAG00000035309	E002	0	NA	NA	NA	NA	12	8689434	8689543	110	-	0	0	0	0	0	0	c("EPlOSAT00000036697", "EPlOSAT00000002290")
EPlOSAG00000000902+EPlOSAG00000035309	E003	0	NA	NA	NA	NA	12	8689544	8689547	4	-	0	0	0	0	0	0	EPlOSAT00000002290
EPlOSAG00000000903	E001	0	NA	NA	NA	NA	5	3642641	3642760	120	-	0	0	0	0	0	0	EPlOSAT00000002291
EPlOSAG00000000904+EPlOSAG00000041107	E001	0	NA	NA	NA	NA	3	19009217	19009238	22	+	0	0	0	0	0	0	EPlOSAT00000042495
EPlOSAG00000000904+EPlOSAG00000041107	E002	0	NA	NA	NA	NA	3	19009239	19009356	118	+	0	0	0	0	0	0	c("EPlOSAT00000042495", "EPlOSAT00000002292")
EPlOSAG00000000904+EPlOSAG00000041107	E003	0	NA	NA	NA	NA	3	19009357	19009378	22	+	0	0	0	0	0	0	EPlOSAT00000042495
EPlOSAG00000000906	E001	0	NA	NA	NA	NA	12	23570683	23570784	102	+	0	0	0	0	0	0	EPlOSAT00000002294
EPlOSAG00000000908+EPlOSAG00000030648	E001	0	NA	NA	NA	NA	2	7394375	7394378	4	-	0	0	0	0	0	0	EPlOSAT00000002296
EPlOSAG00000000908+EPlOSAG00000030648	E002	0	NA	NA	NA	NA	2	7394379	7394488	110	-	0	0	0	0	0	0	c("EPlOSAT00000002296", "EPlOSAT00000032036")
EPlOSAG00000000908+EPlOSAG00000030648	E003	0	NA	NA	NA	NA	2	7394489	7394492	4	-	0	0	0	0	0	0	EPlOSAT00000002296
EPlOSAG00000000909+EPlOSAG00000032120	E001	0	NA	NA	NA	NA	12	17657245	17657256	12	+	0	0	0	0	0	0	EPlOSAT00000002297
EPlOSAG00000000909+EPlOSAG00000032120	E002	0	NA	NA	NA	NA	12	17657257	17657337	81	+	0	0	0	0	0	0	c("EPlOSAT00000033508", "EPlOSAT00000002297")
EPlOSAG00000000909+EPlOSAG00000032120	E003	0	NA	NA	NA	NA	12	17657338	17657349	12	+	0	0	0	0	0	0	EPlOSAT00000002297
EPlOSAG00000000910	E001	0	NA	NA	NA	NA	4	9202156	9202227	72	+	0	0	0	0	0	0	EPlOSAT00000002298
EPlOSAG00000000911	E001	0	NA	NA	NA	NA	6	10129984	10130105	122	-	0	0	0	0	0	0	EPlOSAT00000002299
EPlOSAG00000000912+EPlOSAG00000036474	E001	1.23535	0.539052	1.20597	0.272132	0.862745	7	12719103	12719124	22	-	3	2	1	0	1	0	EPlOSAT00000037862
EPlOSAG00000000912+EPlOSAG00000036474	E002	0	NA	NA	NA	NA	7	12719125	12719242	118	-	0	0	0	0	0	0	c("EPlOSAT00000037862", "EPlOSAT00000002300")
EPlOSAG00000000912+EPlOSAG00000036474	E003	1.00997	0.578386	1.17788	0.277787	0.866845	7	12719243	12719264	22	-	0	1	2	2	1	0	EPlOSAT00000037862
EPlOSAG00000000913	E001	0	NA	NA	NA	NA	5	3304466	3304553	88	-	0	0	0	0	0	0	EPlOSAT00000002301
EPlOSAG00000000915+EPlOSAG00000034803	E001	3.62801	0.0388396	2.2526	0.13339	0.716234	1	22949834	22949855	22	+	3	6	3	4	2	4	EPlOSAT00000036191
EPlOSAG00000000915+EPlOSAG00000034803	E002	3.06215	0.0395877	1.79215	0.180665	0.779847	1	22949856	22949973	118	+	4	7	3	0	0	4	c("EPlOSAT00000002303", "EPlOSAT00000036191")
EPlOSAG00000000915+EPlOSAG00000034803	E003	1.20069	0.0540488	0.100245	0.751535	0.987091	1	22949974	22949995	22	+	2	2	1	0	1	1	EPlOSAT00000036191
EPlOSAG00000000918	E001	2.12226	NA	NA	NA	NA	1	40029083	40029200	118	+	3	1	2	6	1	0	EPlOSAT00000002306
EPlOSAG00000000921	E001	0	NA	NA	NA	NA	4	9093878	9093949	72	+	0	0	0	0	0	0	EPlOSAT00000002309
EPlOSAG00000000924	E001	1.10163	NA	NA	NA	NA	8	25117604	25117727	124	-	0	3	0	3	0	1	EPlOSAT00000002312
EPlOSAG00000000925+EPlOSAG00000038895	E001	0	NA	NA	NA	NA	12	15906183	15906204	22	+	0	0	0	0	0	0	EPlOSAT00000040283
EPlOSAG00000000925+EPlOSAG00000038895	E002	0	NA	NA	NA	NA	12	15906205	15906309	105	+	0	0	0	0	0	0	c("EPlOSAT00000002313", "EPlOSAT00000040283")
EPlOSAG00000000925+EPlOSAG00000038895	E003	0	NA	NA	NA	NA	12	15906310	15906330	21	+	0	0	0	0	0	0	EPlOSAT00000040283
EPlOSAG00000000926	E001	0	NA	NA	NA	NA	6	5950761	5950868	108	+	0	0	0	0	0	0	EPlOSAT00000002314
EPlOSAG00000000927	E001	0	NA	NA	NA	NA	10	13612589	13612706	118	+	0	0	0	0	0	0	EPlOSAT00000002315
EPlOSAG00000000930	E001	0	NA	NA	NA	NA	2	35199264	35199381	118	-	0	0	0	0	0	0	EPlOSAT00000002318
EPlOSAG00000000931+EPlOSAG00000033680	E001	0	NA	NA	NA	NA	4	32749813	32749816	4	+	0	0	0	0	0	0	EPlOSAT00000002319
EPlOSAG00000000931+EPlOSAG00000033680	E002	0	NA	NA	NA	NA	4	32749817	32749926	110	+	0	0	0	0	0	0	c("EPlOSAT00000002319", "EPlOSAT00000035068")
EPlOSAG00000000931+EPlOSAG00000033680	E003	0	NA	NA	NA	NA	4	32749927	32749930	4	+	0	0	0	0	0	0	EPlOSAT00000002319
EPlOSAG00000000932	E001	0	NA	NA	NA	NA	2	14245407	14245478	72	+	0	0	0	0	0	0	EPlOSAT00000002320
EPlOSAG00000000933+EPlOSAG00000037272+EPlOSAG00000050880	E001	0	NA	NA	NA	NA	5	1756457	1756460	4	+	0	0	0	0	0	0	EPlOSAT00000002321
EPlOSAG00000000933+EPlOSAG00000037272+EPlOSAG00000050880	E002	0	NA	NA	NA	NA	5	1756461	1756466	6	+	0	0	0	0	0	0	c("EPlOSAT00000038660", "EPlOSAT00000002321")
EPlOSAG00000000933+EPlOSAG00000037272+EPlOSAG00000050880	E003	0	NA	NA	NA	NA	5	1756467	1756565	99	+	0	0	0	0	0	0	c("EPlOSAT00000052268", "EPlOSAT00000002321", "EPlOSAT00000038660")
EPlOSAG00000000933+EPlOSAG00000037272+EPlOSAG00000050880	E004	0	NA	NA	NA	NA	5	1756566	1756568	3	+	0	0	0	0	0	0	c("EPlOSAT00000038660", "EPlOSAT00000002321")
EPlOSAG00000000933+EPlOSAG00000037272+EPlOSAG00000050880	E005	0	NA	NA	NA	NA	5	1756569	1756570	2	+	0	0	0	0	0	0	EPlOSAT00000038660
EPlOSAG00000000935+EPlOSAG00000038811	E001	0	NA	NA	NA	NA	2	32682112	32682133	22	+	0	0	0	0	0	0	EPlOSAT00000040199
EPlOSAG00000000935+EPlOSAG00000038811	E002	0	NA	NA	NA	NA	2	32682134	32682251	118	+	0	0	0	0	0	0	c("EPlOSAT00000040199", "EPlOSAT00000002323")
EPlOSAG00000000935+EPlOSAG00000038811	E003	0	NA	NA	NA	NA	2	32682252	32682273	22	+	0	0	0	0	0	0	EPlOSAT00000040199
EPlOSAG00000000937+EPlOSAG00000041950	E001	0	NA	NA	NA	NA	2	8947830	8947851	22	+	0	0	0	0	0	0	EPlOSAT00000043338
EPlOSAG00000000937+EPlOSAG00000041950	E002	0	NA	NA	NA	NA	2	8947852	8947969	118	+	0	0	0	0	0	0	c("EPlOSAT00000002325", "EPlOSAT00000043338")
EPlOSAG00000000937+EPlOSAG00000041950	E003	0	NA	NA	NA	NA	2	8947970	8947991	22	+	0	0	0	0	0	0	EPlOSAT00000043338
EPlOSAG00000000939+EPlOSAG00000042765	E001	0	NA	NA	NA	NA	2	16828066	16828087	22	+	0	0	0	0	0	0	EPlOSAT00000044153
EPlOSAG00000000939+EPlOSAG00000042765	E002	0	NA	NA	NA	NA	2	16828088	16828205	118	+	0	0	0	0	0	0	c("EPlOSAT00000002327", "EPlOSAT00000044153")
EPlOSAG00000000939+EPlOSAG00000042765	E003	0	NA	NA	NA	NA	2	16828206	16828227	22	+	0	0	0	0	0	0	EPlOSAT00000044153
EPlOSAG00000000942	E001	0	NA	NA	NA	NA	11	1380772	1380895	124	+	0	0	0	0	0	0	EPlOSAT00000002330
EPlOSAG00000000943	E001	0	NA	NA	NA	NA	2	812459	812530	72	-	0	0	0	0	0	0	EPlOSAT00000002331
EPlOSAG00000000944	E001	0	NA	NA	NA	NA	9	9931806	9931909	104	-	0	0	0	0	0	0	EPlOSAT00000002332
EPlOSAG00000000946+EPlOSAG00000041784	E001	0	NA	NA	NA	NA	2	25361916	25361937	22	-	0	0	0	0	0	0	EPlOSAT00000043172
EPlOSAG00000000946+EPlOSAG00000041784	E002	0	NA	NA	NA	NA	2	25361938	25362055	118	-	0	0	0	0	0	0	c("EPlOSAT00000043172", "EPlOSAT00000002334")
EPlOSAG00000000946+EPlOSAG00000041784	E003	0	NA	NA	NA	NA	2	25362056	25362077	22	-	0	0	0	0	0	0	EPlOSAT00000043172
EPlOSAG00000000949	E001	0	NA	NA	NA	NA	7	3554422	3554556	135	+	0	0	0	0	0	0	EPlOSAT00000002337
EPlOSAG00000000951+EPlOSAG00000039785	E001	0	NA	NA	NA	NA	9	3729986	3730007	22	+	0	0	0	0	0	0	EPlOSAT00000041173
EPlOSAG00000000951+EPlOSAG00000039785	E002	0	NA	NA	NA	NA	9	3730008	3730125	118	+	0	0	0	0	0	0	c("EPlOSAT00000041173", "EPlOSAT00000002339")
EPlOSAG00000000951+EPlOSAG00000039785	E003	0	NA	NA	NA	NA	9	3730126	3730147	22	+	0	0	0	0	0	0	EPlOSAT00000041173
EPlOSAG00000000954+EPlOSAG00000048343+EPlOSAG00000010330	E001	0	NA	NA	NA	NA	10	10819959	10819965	7	-	0	0	0	0	0	0	c("EPlOSAT00000002342", "EPlOSAT00000011718")
EPlOSAG00000000954+EPlOSAG00000048343+EPlOSAG00000010330	E002	0	NA	NA	NA	NA	10	10819966	10820032	67	-	0	0	0	0	0	0	c("EPlOSAT00000002342", "EPlOSAT00000049731", "EPlOSAT00000011718")
EPlOSAG00000000954+EPlOSAG00000048343+EPlOSAG00000010330	E003	0	NA	NA	NA	NA	10	10820033	10820033	1	-	0	0	0	0	0	0	c("EPlOSAT00000049731", "EPlOSAT00000011718")
EPlOSAG00000000954+EPlOSAG00000048343+EPlOSAG00000010330	E004	0	NA	NA	NA	NA	10	10820034	10820052	19	-	0	0	0	0	0	0	EPlOSAT00000049731
EPlOSAG00000000955+EPlOSAG00000041231	E001	0	NA	NA	NA	NA	3	7142285	7142306	22	+	0	0	0	0	0	0	EPlOSAT00000042619
EPlOSAG00000000955+EPlOSAG00000041231	E002	0	NA	NA	NA	NA	3	7142307	7142424	118	+	0	0	0	0	0	0	c("EPlOSAT00000002343", "EPlOSAT00000042619")
EPlOSAG00000000955+EPlOSAG00000041231	E003	0	NA	NA	NA	NA	3	7142425	7142446	22	+	0	0	0	0	0	0	EPlOSAT00000042619
EPlOSAG00000000956	E001	0	NA	NA	NA	NA	11	25173673	25173780	108	+	0	0	0	0	0	0	EPlOSAT00000002344
EPlOSAG00000000957	E001	0.362908	NA	NA	NA	NA	8	9409046	9409137	92	+	0	1	1	0	0	0	EPlOSAT00000002345
EPlOSAG00000000958	E001	0.34873	NA	NA	NA	NA	6	3643759	3643855	97	-	0	2	0	0	0	0	EPlOSAT00000002346
EPlOSAG00000000960+OS02G0196100	E001	0	NA	NA	NA	NA	2	5364450	5365055	606	-	0	0	0	0	0	0	OS02T0196100-01
EPlOSAG00000000960+OS02G0196100	E002	0	NA	NA	NA	NA	2	5365857	5366171	315	-	0	0	0	0	0	0	OS02T0196100-01
EPlOSAG00000000960+OS02G0196100	E003	0	NA	NA	NA	NA	2	5366172	5366226	55	-	0	0	0	0	0	0	c("OS02T0196100-01", "EPlOSAT00000002348")
EPlOSAG00000000960+OS02G0196100	E004	0	NA	NA	NA	NA	2	5366227	5366268	42	-	0	0	0	0	0	0	EPlOSAT00000002348
EPlOSAG00000000961+EPlOSAG00000037107	E001	0	NA	NA	NA	NA	3	24016923	24016931	9	+	0	0	0	0	0	0	EPlOSAT00000038495
EPlOSAG00000000961+EPlOSAG00000037107	E002	0	NA	NA	NA	NA	3	24016932	24017021	90	+	0	0	0	0	0	0	c("EPlOSAT00000002349", "EPlOSAT00000038495")
EPlOSAG00000000961+EPlOSAG00000037107	E003	0	NA	NA	NA	NA	3	24017022	24017030	9	+	0	0	0	0	0	0	EPlOSAT00000038495
EPlOSAG00000000962+EPlOSAG00000032935	E001	0	NA	NA	NA	NA	11	6518899	6518900	2	-	0	0	0	0	0	0	EPlOSAT00000002350
EPlOSAG00000000962+EPlOSAG00000032935	E002	0	NA	NA	NA	NA	11	6518901	6519014	114	-	0	0	0	0	0	0	c("EPlOSAT00000034323", "EPlOSAT00000002350")
EPlOSAG00000000962+EPlOSAG00000032935	E003	0	NA	NA	NA	NA	11	6519015	6519016	2	-	0	0	0	0	0	0	EPlOSAT00000002350
EPlOSAG00000000963+EPlOSAG00000033459	E001	0	NA	NA	NA	NA	11	21184919	21184920	2	-	0	0	0	0	0	0	EPlOSAT00000002351
EPlOSAG00000000963+EPlOSAG00000033459	E002	0	NA	NA	NA	NA	11	21184921	21185034	114	-	0	0	0	0	0	0	c("EPlOSAT00000002351", "EPlOSAT00000034847")
EPlOSAG00000000963+EPlOSAG00000033459	E003	0	NA	NA	NA	NA	11	21185035	21185036	2	-	0	0	0	0	0	0	EPlOSAT00000002351
EPlOSAG00000000964+EPlOSAG00000036867	E001	0	NA	NA	NA	NA	8	1406020	1406041	22	-	0	0	0	0	0	0	EPlOSAT00000038255
EPlOSAG00000000964+EPlOSAG00000036867	E002	0	NA	NA	NA	NA	8	1406042	1406159	118	-	0	0	0	0	0	0	c("EPlOSAT00000038255", "EPlOSAT00000002352")
EPlOSAG00000000964+EPlOSAG00000036867	E003	0	NA	NA	NA	NA	8	1406160	1406181	22	-	0	0	0	0	0	0	EPlOSAT00000038255
EPlOSAG00000000966	E001	0.502829	NA	NA	NA	NA	12	1991078	1991195	118	+	0	0	0	0	3	0	EPlOSAT00000002354
EPlOSAG00000000968+EPlOSAG00000005079	E001	0	NA	NA	NA	NA	11	6239199	6239213	15	-	0	0	0	0	0	0	EPlOSAT00000006467
EPlOSAG00000000968+EPlOSAG00000005079	E002	0	NA	NA	NA	NA	11	6239214	6239273	60	-	0	0	0	0	0	0	c("EPlOSAT00000006467", "EPlOSAT00000002356")
EPlOSAG00000000968+EPlOSAG00000005079	E003	0	NA	NA	NA	NA	11	6239274	6239344	71	-	0	0	0	0	0	0	EPlOSAT00000002356
EPlOSAG00000000969+EPlOSAG00000036916	E001	0	NA	NA	NA	NA	1	6880932	6880953	22	+	0	0	0	0	0	0	EPlOSAT00000038304
EPlOSAG00000000969+EPlOSAG00000036916	E002	0	NA	NA	NA	NA	1	6880954	6881071	118	+	0	0	0	0	0	0	c("EPlOSAT00000002357", "EPlOSAT00000038304")
EPlOSAG00000000969+EPlOSAG00000036916	E003	0	NA	NA	NA	NA	1	6881072	6881093	22	+	0	0	0	0	0	0	EPlOSAT00000038304
EPlOSAG00000000972	E001	0	NA	NA	NA	NA	2	16781863	16781967	105	-	0	0	0	0	0	0	EPlOSAT00000002360
EPlOSAG00000000973+EPlOSAG00000031968	E001	0	NA	NA	NA	NA	10	18168355	18168359	5	-	0	0	0	0	0	0	EPlOSAT00000033356
EPlOSAG00000000973+EPlOSAG00000031968	E002	0	NA	NA	NA	NA	10	18168360	18168465	106	-	0	0	0	0	0	0	c("EPlOSAT00000002361", "EPlOSAT00000033356")
EPlOSAG00000000973+EPlOSAG00000031968	E003	0	NA	NA	NA	NA	10	18168466	18168468	3	-	0	0	0	0	0	0	EPlOSAT00000033356
EPlOSAG00000000975	E001	7.53022	NA	NA	NA	NA	7	16228342	16228458	117	-	3	12	16	2	7	3	EPlOSAT00000002363
EPlOSAG00000000977	E001	0	NA	NA	NA	NA	11	12177765	12177883	119	+	0	0	0	0	0	0	EPlOSAT00000002365
EPlOSAG00000000980+OS04G0432200+EPlOSAG00000042670	E001	6.37392	0.0130032	12.1022	0.000503631	0.0320803	4	21428227	21428479	253	-	10	5	11	6	3	2	OS04T0432200-00
EPlOSAG00000000980+OS04G0432200+EPlOSAG00000042670	E002	0	NA	NA	NA	NA	4	21428480	21428501	22	-	0	0	0	0	0	0	c("OS04T0432200-00", "EPlOSAT00000044058")
EPlOSAG00000000980+OS04G0432200+EPlOSAG00000042670	E003	0	NA	NA	NA	NA	4	21428502	21428619	118	-	0	0	0	0	0	0	c("OS04T0432200-00", "EPlOSAT00000044058", "EPlOSAT00000002368")
EPlOSAG00000000980+OS04G0432200+EPlOSAG00000042670	E004	0	NA	NA	NA	NA	4	21428620	21428641	22	-	0	0	0	0	0	0	c("OS04T0432200-00", "EPlOSAT00000044058")
EPlOSAG00000000980+OS04G0432200+EPlOSAG00000042670	E005	86.1631	0.000746089	8.52364e-05	0.992634	1	4	21428642	21428824	183	-	75	60	76	113	105	99	OS04T0432200-00
EPlOSAG00000000980+OS04G0432200+EPlOSAG00000042670	E006	90.7697	0.000854619	1.97333	0.160095	0.755271	4	21429319	21429376	58	-	82	67	88	106	107	103	OS04T0432200-00
EPlOSAG00000000980+OS04G0432200+EPlOSAG00000042670	E007	131.143	0.000499486	0.0347788	0.85206	0.996086	4	21429683	21429770	88	-	109	100	110	173	164	148	OS04T0432200-00
EPlOSAG00000000980+OS04G0432200+EPlOSAG00000042670	E008	139.998	0.000473428	0.67666	0.410739	0.926708	4	21430027	21430149	123	-	113	108	112	180	179	168	OS04T0432200-00
EPlOSAG00000000980+OS04G0432200+EPlOSAG00000042670	E009	134.773	0.00207725	0.875692	0.349384	0.904622	4	21430557	21430913	357	-	118	111	89	177	173	162	OS04T0432200-00
EPlOSAG00000000981	E001	0.334	NA	NA	NA	NA	3	3856401	3856518	118	-	0	0	1	1	0	0	EPlOSAT00000002369
EPlOSAG00000000982+EPlOSAG00000015084+EPlOSAG00000032819	E001	0	NA	NA	NA	NA	7	17809072	17809099	28	-	0	0	0	0	0	0	EPlOSAT00000034207
EPlOSAG00000000982+EPlOSAG00000015084+EPlOSAG00000032819	E002	0	NA	NA	NA	NA	7	17809100	17809111	12	-	0	0	0	0	0	0	c("EPlOSAT00000034207", "EPlOSAT00000002370")
EPlOSAG00000000982+EPlOSAG00000015084+EPlOSAG00000032819	E003	0	NA	NA	NA	NA	7	17809112	17809172	61	-	0	0	0	0	0	0	c("EPlOSAT00000034207", "EPlOSAT00000016472", "EPlOSAT00000002370")
EPlOSAG00000000982+EPlOSAG00000015084+EPlOSAG00000032819	E004	0	NA	NA	NA	NA	7	17809173	17809211	39	-	0	0	0	0	0	0	c("EPlOSAT00000034207", "EPlOSAT00000002370")
EPlOSAG00000000982+EPlOSAG00000015084+EPlOSAG00000032819	E005	0	NA	NA	NA	NA	7	17809212	17809233	22	-	0	0	0	0	0	0	EPlOSAT00000034207
EPlOSAG00000000983+EPlOSAG00000050403	E001	0	NA	NA	NA	NA	2	18469141	18469173	33	+	0	0	0	0	0	0	EPlOSAT00000051791
EPlOSAG00000000983+EPlOSAG00000050403	E002	0	NA	NA	NA	NA	2	18469174	18469243	70	+	0	0	0	0	0	0	c("EPlOSAT00000051791", "EPlOSAT00000002371")
EPlOSAG00000000983+EPlOSAG00000050403	E003	0	NA	NA	NA	NA	2	18469244	18469265	22	+	0	0	0	0	0	0	EPlOSAT00000002371
EPlOSAG00000000985+EPlOSAG00000038663	E001	0	NA	NA	NA	NA	4	34749397	34749432	36	+	0	0	0	0	0	0	EPlOSAT00000040051
EPlOSAG00000000985+EPlOSAG00000038663	E002	0	NA	NA	NA	NA	4	34749433	34749522	90	+	0	0	0	0	0	0	c("EPlOSAT00000040051", "EPlOSAT00000002373")
EPlOSAG00000000985+EPlOSAG00000038663	E003	0	NA	NA	NA	NA	4	34749523	34749558	36	+	0	0	0	0	0	0	EPlOSAT00000040051
EPlOSAG00000000986+EPlOSAG00000044708	E001	0	NA	NA	NA	NA	5	27892053	27892066	14	-	0	0	0	0	0	0	EPlOSAT00000046096
EPlOSAG00000000986+EPlOSAG00000044708	E002	0	NA	NA	NA	NA	5	27892067	27892184	118	-	0	0	0	0	0	0	c("EPlOSAT00000046096", "EPlOSAT00000002374")
EPlOSAG00000000986+EPlOSAG00000044708	E003	0	NA	NA	NA	NA	5	27892185	27892198	14	-	0	0	0	0	0	0	EPlOSAT00000046096
EPlOSAG00000000987+EPlOSAG00000039548+EPlOSAG00000044725	E001	0	NA	NA	NA	NA	6	1953418	1953426	9	+	0	0	0	0	0	0	EPlOSAT00000040936
EPlOSAG00000000987+EPlOSAG00000039548+EPlOSAG00000044725	E002	0	NA	NA	NA	NA	6	1953427	1953440	14	+	0	0	0	0	0	0	c("EPlOSAT00000040936", "EPlOSAT00000046113")
EPlOSAG00000000987+EPlOSAG00000039548+EPlOSAG00000044725	E003	0	NA	NA	NA	NA	6	1953441	1953541	101	+	0	0	0	0	0	0	c("EPlOSAT00000040936", "EPlOSAT00000046113", "EPlOSAT00000002375")
EPlOSAG00000000987+EPlOSAG00000039548+EPlOSAG00000044725	E004	0	NA	NA	NA	NA	6	1953542	1953555	14	+	0	0	0	0	0	0	c("EPlOSAT00000040936", "EPlOSAT00000046113")
EPlOSAG00000000987+EPlOSAG00000039548+EPlOSAG00000044725	E005	0	NA	NA	NA	NA	6	1953556	1953563	8	+	0	0	0	0	0	0	EPlOSAT00000040936
EPlOSAG00000000991+EPlOSAG00000035987	E001	0	NA	NA	NA	NA	9	17507027	17507028	2	-	0	0	0	0	0	0	EPlOSAT00000002379
EPlOSAG00000000991+EPlOSAG00000035987	E002	0	NA	NA	NA	NA	9	17507029	17507142	114	-	0	0	0	0	0	0	c("EPlOSAT00000037375", "EPlOSAT00000002379")
EPlOSAG00000000991+EPlOSAG00000035987	E003	0	NA	NA	NA	NA	9	17507143	17507144	2	-	0	0	0	0	0	0	EPlOSAT00000002379
EPlOSAG00000000992+EPlOSAG00000039155	E001	0	NA	NA	NA	NA	7	26777237	26777258	22	+	0	0	0	0	0	0	EPlOSAT00000040543
EPlOSAG00000000992+EPlOSAG00000039155	E002	0	NA	NA	NA	NA	7	26777259	26777376	118	+	0	0	0	0	0	0	c("EPlOSAT00000040543", "EPlOSAT00000002380")
EPlOSAG00000000992+EPlOSAG00000039155	E003	0	NA	NA	NA	NA	7	26777377	26777398	22	+	0	0	0	0	0	0	EPlOSAT00000040543
EPlOSAG00000000993+EPlOSAG00000036124	E001	0	NA	NA	NA	NA	7	27877589	27877590	2	-	0	0	0	0	0	0	EPlOSAT00000002381
EPlOSAG00000000993+EPlOSAG00000036124	E002	0	NA	NA	NA	NA	7	27877591	27877708	118	-	0	0	0	0	0	0	c("EPlOSAT00000037512", "EPlOSAT00000002381")
EPlOSAG00000000993+EPlOSAG00000036124	E003	0	NA	NA	NA	NA	7	27877709	27877710	2	-	0	0	0	0	0	0	EPlOSAT00000002381
EPlOSAG00000000994	E001	0.525551	NA	NA	NA	NA	1	11525972	11526107	136	-	1	2	0	0	0	0	EPlOSAT00000002382
EPlOSAG00000000996	E001	0	NA	NA	NA	NA	11	1380772	1380895	124	-	0	0	0	0	0	0	EPlOSAT00000002384
EPlOSAG00000000997+EPlOSAG00000040299	E001	0	NA	NA	NA	NA	12	14112108	14112135	28	-	0	0	0	0	0	0	EPlOSAT00000041687
EPlOSAG00000000997+EPlOSAG00000040299	E002	0	NA	NA	NA	NA	12	14112136	14112247	112	-	0	0	0	0	0	0	c("EPlOSAT00000002385", "EPlOSAT00000041687")
EPlOSAG00000000997+EPlOSAG00000040299	E003	0	NA	NA	NA	NA	12	14112248	14112269	22	-	0	0	0	0	0	0	EPlOSAT00000041687
EPlOSAG00000000998+EPlOSAG00000035008	E001	0	NA	NA	NA	NA	1	3417523	3417544	22	+	0	0	0	0	0	0	EPlOSAT00000036396
EPlOSAG00000000998+EPlOSAG00000035008	E002	0	NA	NA	NA	NA	1	3417545	3417662	118	+	0	0	0	0	0	0	c("EPlOSAT00000002386", "EPlOSAT00000036396")
EPlOSAG00000000998+EPlOSAG00000035008	E003	0	NA	NA	NA	NA	1	3417663	3417684	22	+	0	0	0	0	0	0	EPlOSAT00000036396
EPlOSAG00000000999+EPlOSAG00000010335+EPlOSAG00000048387	E001	0	NA	NA	NA	NA	1	7762055	7762061	7	-	0	0	0	0	0	0	c("EPlOSAT00000002387", "EPlOSAT00000011723")
EPlOSAG00000000999+EPlOSAG00000010335+EPlOSAG00000048387	E002	0	NA	NA	NA	NA	1	7762062	7762128	67	-	0	0	0	0	0	0	c("EPlOSAT00000002387", "EPlOSAT00000011723", "EPlOSAT00000049775")
EPlOSAG00000000999+EPlOSAG00000010335+EPlOSAG00000048387	E003	0	NA	NA	NA	NA	1	7762129	7762129	1	-	0	0	0	0	0	0	c("EPlOSAT00000011723", "EPlOSAT00000049775")
EPlOSAG00000000999+EPlOSAG00000010335+EPlOSAG00000048387	E004	0	NA	NA	NA	NA	1	7762130	7762148	19	-	0	0	0	0	0	0	EPlOSAT00000049775
EPlOSAG00000001001+EPlOSAG00000032794	E001	0	NA	NA	NA	NA	8	21215860	21215881	22	+	0	0	0	0	0	0	EPlOSAT00000034182
EPlOSAG00000001001+EPlOSAG00000032794	E002	0	NA	NA	NA	NA	8	21215882	21215993	112	+	0	0	0	0	0	0	c("EPlOSAT00000034182", "EPlOSAT00000002389")
EPlOSAG00000001001+EPlOSAG00000032794	E003	0	NA	NA	NA	NA	8	21215994	21216021	28	+	0	0	0	0	0	0	EPlOSAT00000034182
EPlOSAG00000001003	E001	0	NA	NA	NA	NA	1	21407159	21407274	116	+	0	0	0	0	0	0	EPlOSAT00000002391
EPlOSAG00000001004+EPlOSAG00000036999	E001	0	NA	NA	NA	NA	4	2312476	2312497	22	-	0	0	0	0	0	0	EPlOSAT00000038387
EPlOSAG00000001004+EPlOSAG00000036999	E002	0	NA	NA	NA	NA	4	2312498	2312615	118	-	0	0	0	0	0	0	c("EPlOSAT00000002392", "EPlOSAT00000038387")
EPlOSAG00000001004+EPlOSAG00000036999	E003	0	NA	NA	NA	NA	4	2312616	2312637	22	-	0	0	0	0	0	0	EPlOSAT00000038387
EPlOSAG00000001005+EPlOSAG00000035126	E001	0	NA	NA	NA	NA	6	18839335	18839346	12	-	0	0	0	0	0	0	EPlOSAT00000002393
EPlOSAG00000001005+EPlOSAG00000035126	E002	0	NA	NA	NA	NA	6	18839347	18839440	94	-	0	0	0	0	0	0	c("EPlOSAT00000002393", "EPlOSAT00000036514")
EPlOSAG00000001005+EPlOSAG00000035126	E003	0	NA	NA	NA	NA	6	18839441	18839452	12	-	0	0	0	0	0	0	EPlOSAT00000002393
EPlOSAG00000001006	E001	0	NA	NA	NA	NA	2	26801186	26801351	166	-	0	0	0	0	0	0	EPlOSAT00000002394
EPlOSAG00000001007+EPlOSAG00000035450	E001	0	NA	NA	NA	NA	3	6643017	6643038	22	-	0	0	0	0	0	0	EPlOSAT00000036838
EPlOSAG00000001007+EPlOSAG00000035450	E002	0	NA	NA	NA	NA	3	6643039	6643156	118	-	0	0	0	0	0	0	c("EPlOSAT00000002395", "EPlOSAT00000036838")
EPlOSAG00000001007+EPlOSAG00000035450	E003	0	NA	NA	NA	NA	3	6643157	6643178	22	-	0	0	0	0	0	0	EPlOSAT00000036838
EPlOSAG00000001008+EPlOSAG00000038029	E001	0	NA	NA	NA	NA	2	7371230	7371251	22	+	0	0	0	0	0	0	EPlOSAT00000039417
EPlOSAG00000001008+EPlOSAG00000038029	E002	0	NA	NA	NA	NA	2	7371252	7371369	118	+	0	0	0	0	0	0	c("EPlOSAT00000039417", "EPlOSAT00000002396")
EPlOSAG00000001008+EPlOSAG00000038029	E003	0	NA	NA	NA	NA	2	7371370	7371391	22	+	0	0	0	0	0	0	EPlOSAT00000039417
EPlOSAG00000001010	E001	0	NA	NA	NA	NA	12	22494269	22494341	73	-	0	0	0	0	0	0	EPlOSAT00000002398
EPlOSAG00000001011+EPlOSAG00000037105	E001	0	NA	NA	NA	NA	1	14204517	14204538	22	-	0	0	0	0	0	0	EPlOSAT00000038493
EPlOSAG00000001011+EPlOSAG00000037105	E002	0	NA	NA	NA	NA	1	14204539	14204656	118	-	0	0	0	0	0	0	c("EPlOSAT00000002399", "EPlOSAT00000038493")
EPlOSAG00000001011+EPlOSAG00000037105	E003	0	NA	NA	NA	NA	1	14204657	14204678	22	-	0	0	0	0	0	0	EPlOSAT00000038493
EPlOSAG00000001012+EPlOSAG00000035807	E001	0	NA	NA	NA	NA	4	5843944	5843945	2	-	0	0	0	0	0	0	EPlOSAT00000002400
EPlOSAG00000001012+EPlOSAG00000035807	E002	0	NA	NA	NA	NA	4	5843946	5844059	114	-	0	0	0	0	0	0	c("EPlOSAT00000002400", "EPlOSAT00000037195")
EPlOSAG00000001012+EPlOSAG00000035807	E003	0	NA	NA	NA	NA	4	5844060	5844061	2	-	0	0	0	0	0	0	EPlOSAT00000002400
EPlOSAG00000001018+EPlOSAG00000050640+EPlOSAG00000038700	E001	0	NA	NA	NA	NA	9	8625648	8625669	22	-	0	0	0	0	0	0	EPlOSAT00000040088
EPlOSAG00000001018+EPlOSAG00000050640+EPlOSAG00000038700	E002	0	NA	NA	NA	NA	9	8625670	8625683	14	-	0	0	0	0	0	0	c("EPlOSAT00000002406", "EPlOSAT00000040088")
EPlOSAG00000001018+EPlOSAG00000050640+EPlOSAG00000038700	E003	0	NA	NA	NA	NA	9	8625684	8625769	86	-	0	0	0	0	0	0	c("EPlOSAT00000002406", "EPlOSAT00000040088", "EPlOSAT00000052028")
EPlOSAG00000001018+EPlOSAG00000050640+EPlOSAG00000038700	E004	0	NA	NA	NA	NA	9	8625770	8625783	14	-	0	0	0	0	0	0	c("EPlOSAT00000002406", "EPlOSAT00000040088")
EPlOSAG00000001018+EPlOSAG00000050640+EPlOSAG00000038700	E005	0	NA	NA	NA	NA	9	8625784	8625805	22	-	0	0	0	0	0	0	EPlOSAT00000040088
EPlOSAG00000001019	E001	0	NA	NA	NA	NA	7	1524973	1525090	118	+	0	0	0	0	0	0	EPlOSAT00000002407
EPlOSAG00000001020	E001	0	NA	NA	NA	NA	11	23059571	23059688	118	+	0	0	0	0	0	0	EPlOSAT00000002408
EPlOSAG00000001021	E001	0	NA	NA	NA	NA	5	29345776	29345849	74	+	0	0	0	0	0	0	EPlOSAT00000002409
EPlOSAG00000001022+OS01G0952500+EPlOSAG00000017146	E001	71.0064	0.0114844	0.455328	0.499816	0.950782	1	41948952	41949466	515	+	51	61	64	98	73	90	OS01T0952500-01
EPlOSAG00000001022+OS01G0952500+EPlOSAG00000017146	E002	40.2057	0.00831137	0.779071	0.377425	0.915821	1	41949601	41949704	104	+	37	30	21	47	45	71	OS01T0952500-01
EPlOSAG00000001022+OS01G0952500+EPlOSAG00000017146	E003	32.6479	0.0145777	1.28214	0.257502	0.851629	1	41949821	41949898	78	+	31	18	19	36	39	61	OS01T0952500-01
EPlOSAG00000001022+OS01G0952500+EPlOSAG00000017146	E004	26.0751	0.00542434	2.54261	0.110812	0.677376	1	41950020	41950090	71	+	20	13	19	32	26	54	OS01T0952500-01
EPlOSAG00000001022+OS01G0952500+EPlOSAG00000017146	E005	24.4844	0.00273608	3.86784	0.04922	0.50202	1	41951552	41951690	139	+	16	15	16	30	28	49	OS01T0952500-01
EPlOSAG00000001022+OS01G0952500+EPlOSAG00000017146	E006	4.80854	0.0147809	0.022516	0.880723	0.998124	1	41951691	41951699	9	+	2	3	6	7	3	9	c("OS01T0952500-01", "EPlOSAT00000002410")
EPlOSAG00000001022+OS01G0952500+EPlOSAG00000017146	E007	0	NA	NA	NA	NA	1	41951700	41951746	47	+	0	0	0	0	0	0	c("EPlOSAT00000018534", "OS01T0952500-01", "EPlOSAT00000002410")
EPlOSAG00000001022+OS01G0952500+EPlOSAG00000017146	E008	0	NA	NA	NA	NA	1	41951747	41951786	40	+	0	0	0	0	0	0	c("EPlOSAT00000018534", "OS01T0952500-01")
EPlOSAG00000001022+OS01G0952500+EPlOSAG00000017146	E009	37.0403	0.0293664	6.98608	0.00821461	0.210138	1	41951787	41952388	602	+	26	46	44	35	37	34	OS01T0952500-01
EPlOSAG00000001023	E001	0	NA	NA	NA	NA	4	18720235	18720356	122	+	0	0	0	0	0	0	EPlOSAT00000002411
EPlOSAG00000001025+EPlOSAG00000042019	E001	0	NA	NA	NA	NA	12	27441545	27441566	22	-	0	0	0	0	0	0	EPlOSAT00000043407
EPlOSAG00000001025+EPlOSAG00000042019	E002	0	NA	NA	NA	NA	12	27441567	27441658	92	-	0	0	0	0	0	0	c("EPlOSAT00000002413", "EPlOSAT00000043407")
EPlOSAG00000001025+EPlOSAG00000042019	E003	0	NA	NA	NA	NA	12	27441659	27441680	22	-	0	0	0	0	0	0	EPlOSAT00000043407
EPlOSAG00000001026+EPlOSAG00000035092	E001	0	NA	NA	NA	NA	6	26347474	26347495	22	-	0	0	0	0	0	0	EPlOSAT00000036480
EPlOSAG00000001026+EPlOSAG00000035092	E002	0	NA	NA	NA	NA	6	26347496	26347613	118	-	0	0	0	0	0	0	c("EPlOSAT00000002414", "EPlOSAT00000036480")
EPlOSAG00000001026+EPlOSAG00000035092	E003	0	NA	NA	NA	NA	6	26347614	26347635	22	-	0	0	0	0	0	0	EPlOSAT00000036480
EPlOSAG00000001028+EPlOSAG00000035204	E001	0	NA	NA	NA	NA	6	8145679	8145682	4	-	0	0	0	0	0	0	EPlOSAT00000002416
EPlOSAG00000001028+EPlOSAG00000035204	E002	0	NA	NA	NA	NA	6	8145683	8145792	110	-	0	0	0	0	0	0	c("EPlOSAT00000002416", "EPlOSAT00000036592")
EPlOSAG00000001028+EPlOSAG00000035204	E003	0	NA	NA	NA	NA	6	8145793	8145796	4	-	0	0	0	0	0	0	EPlOSAT00000002416
EPlOSAG00000001030+EPlOSAG00000033759	E001	0	NA	NA	NA	NA	6	18831865	18831886	22	-	0	0	0	0	0	0	EPlOSAT00000035147
EPlOSAG00000001030+EPlOSAG00000033759	E002	0	NA	NA	NA	NA	6	18831887	18832004	118	-	0	0	0	0	0	0	c("EPlOSAT00000035147", "EPlOSAT00000002418")
EPlOSAG00000001030+EPlOSAG00000033759	E003	0	NA	NA	NA	NA	6	18832005	18832026	22	-	0	0	0	0	0	0	EPlOSAT00000035147
EPlOSAG00000001031+EPlOSAG00000037972	E001	0	NA	NA	NA	NA	9	16986800	16986821	22	+	0	0	0	0	0	0	EPlOSAT00000039360
EPlOSAG00000001031+EPlOSAG00000037972	E002	0	NA	NA	NA	NA	9	16986822	16986934	113	+	0	0	0	0	0	0	c("EPlOSAT00000002419", "EPlOSAT00000039360")
EPlOSAG00000001031+EPlOSAG00000037972	E003	0	NA	NA	NA	NA	9	16986935	16986962	28	+	0	0	0	0	0	0	EPlOSAT00000039360
EPlOSAG00000001032	E001	0	NA	NA	NA	NA	4	11739049	11739122	74	+	0	0	0	0	0	0	EPlOSAT00000002420
EPlOSAG00000001034+EPlOSAG00000040658	E001	0	NA	NA	NA	NA	2	20269393	20269414	22	+	0	0	0	0	0	0	EPlOSAT00000042046
EPlOSAG00000001034+EPlOSAG00000040658	E002	0	NA	NA	NA	NA	2	20269415	20269532	118	+	0	0	0	0	0	0	c("EPlOSAT00000042046", "EPlOSAT00000002422")
EPlOSAG00000001034+EPlOSAG00000040658	E003	0	NA	NA	NA	NA	2	20269533	20269554	22	+	0	0	0	0	0	0	EPlOSAT00000042046
EPlOSAG00000001035+EPlOSAG00000032435	E001	0	NA	NA	NA	NA	6	18831887	18831888	2	+	0	0	0	0	0	0	EPlOSAT00000002423
EPlOSAG00000001035+EPlOSAG00000032435	E002	0	NA	NA	NA	NA	6	18831889	18832002	114	+	0	0	0	0	0	0	c("EPlOSAT00000033823", "EPlOSAT00000002423")
EPlOSAG00000001035+EPlOSAG00000032435	E003	0	NA	NA	NA	NA	6	18832003	18832004	2	+	0	0	0	0	0	0	EPlOSAT00000002423
EPlOSAG00000001037	E001	0	NA	NA	NA	NA	1	21407159	21407274	116	-	0	0	0	0	0	0	EPlOSAT00000002425
EPlOSAG00000001038+EPlOSAG00000034464	E001	0	NA	NA	NA	NA	4	15375859	15375870	12	+	0	0	0	0	0	0	EPlOSAT00000002426
EPlOSAG00000001038+EPlOSAG00000034464	E002	0	NA	NA	NA	NA	4	15375871	15375964	94	+	0	0	0	0	0	0	c("EPlOSAT00000002426", "EPlOSAT00000035852")
EPlOSAG00000001038+EPlOSAG00000034464	E003	0	NA	NA	NA	NA	4	15375965	15375976	12	+	0	0	0	0	0	0	EPlOSAT00000002426
EPlOSAG00000001039+EPlOSAG00000036373	E001	0	NA	NA	NA	NA	4	6894846	6894867	22	+	0	0	0	0	0	0	EPlOSAT00000037761
EPlOSAG00000001039+EPlOSAG00000036373	E002	0	NA	NA	NA	NA	4	6894868	6894985	118	+	0	0	0	0	0	0	c("EPlOSAT00000037761", "EPlOSAT00000002427")
EPlOSAG00000001039+EPlOSAG00000036373	E003	0	NA	NA	NA	NA	4	6894986	6895007	22	+	0	0	0	0	0	0	EPlOSAT00000037761
EPlOSAG00000001040+EPlOSAG00000041366	E001	0	NA	NA	NA	NA	12	5570053	5570074	22	+	0	0	0	0	0	0	EPlOSAT00000042754
EPlOSAG00000001040+EPlOSAG00000041366	E002	0	NA	NA	NA	NA	12	5570075	5570192	118	+	0	0	0	0	0	0	c("EPlOSAT00000042754", "EPlOSAT00000002428")
EPlOSAG00000001040+EPlOSAG00000041366	E003	0	NA	NA	NA	NA	12	5570193	5570214	22	+	0	0	0	0	0	0	EPlOSAT00000042754
EPlOSAG00000001041+EPlOSAG00000037891	E001	0	NA	NA	NA	NA	2	4169868	4169889	22	-	0	0	0	0	0	0	EPlOSAT00000039279
EPlOSAG00000001041+EPlOSAG00000037891	E002	0	NA	NA	NA	NA	2	4169890	4170007	118	-	0	0	0	0	0	0	c("EPlOSAT00000039279", "EPlOSAT00000002429")
EPlOSAG00000001041+EPlOSAG00000037891	E003	0	NA	NA	NA	NA	2	4170008	4170029	22	-	0	0	0	0	0	0	EPlOSAT00000039279
EPlOSAG00000001042	E001	0	NA	NA	NA	NA	1	6429428	6429545	118	-	0	0	0	0	0	0	EPlOSAT00000002430
EPlOSAG00000001043	E001	0	NA	NA	NA	NA	3	35334792	35334865	74	-	0	0	0	0	0	0	EPlOSAT00000002431
EPlOSAG00000001044+EPlOSAG00000039490	E001	0	NA	NA	NA	NA	3	22896190	22896211	22	+	0	0	0	0	0	0	EPlOSAT00000040878
EPlOSAG00000001044+EPlOSAG00000039490	E002	0	NA	NA	NA	NA	3	22896212	22896323	112	+	0	0	0	0	0	0	c("EPlOSAT00000040878", "EPlOSAT00000002432")
EPlOSAG00000001044+EPlOSAG00000039490	E003	0	NA	NA	NA	NA	3	22896324	22896345	22	+	0	0	0	0	0	0	EPlOSAT00000040878
EPlOSAG00000001045	E001	0	NA	NA	NA	NA	5	23632995	23633112	118	+	0	0	0	0	0	0	EPlOSAT00000002433
EPlOSAG00000001048	E001	0	NA	NA	NA	NA	10	17138668	17138758	91	+	0	0	0	0	0	0	EPlOSAT00000002436
EPlOSAG00000001049+EPlOSAG00000031306	E001	0	NA	NA	NA	NA	4	23105703	23105714	12	-	0	0	0	0	0	0	EPlOSAT00000002437
EPlOSAG00000001049+EPlOSAG00000031306	E002	0	NA	NA	NA	NA	4	23105715	23105824	110	-	0	0	0	0	0	0	c("EPlOSAT00000002437", "EPlOSAT00000032694")
EPlOSAG00000001049+EPlOSAG00000031306	E003	0	NA	NA	NA	NA	4	23105825	23105836	12	-	0	0	0	0	0	0	EPlOSAT00000002437
EPlOSAG00000001050	E001	0	NA	NA	NA	NA	11	15474318	15474439	122	+	0	0	0	0	0	0	EPlOSAT00000002438
EPlOSAG00000001053+EPlOSAG00000038938	E001	0	NA	NA	NA	NA	2	32394077	32394098	22	+	0	0	0	0	0	0	EPlOSAT00000040326
EPlOSAG00000001053+EPlOSAG00000038938	E002	0	NA	NA	NA	NA	2	32394099	32394216	118	+	0	0	0	0	0	0	c("EPlOSAT00000040326", "EPlOSAT00000002441")
EPlOSAG00000001053+EPlOSAG00000038938	E003	0	NA	NA	NA	NA	2	32394217	32394238	22	+	0	0	0	0	0	0	EPlOSAT00000040326
EPlOSAG00000001054+EPlOSAG00000010348	E001	0	NA	NA	NA	NA	9	14507214	14507214	1	-	0	0	0	0	0	0	EPlOSAT00000011736
EPlOSAG00000001054+EPlOSAG00000010348	E002	0	NA	NA	NA	NA	9	14507215	14507288	74	-	0	0	0	0	0	0	c("EPlOSAT00000011736", "EPlOSAT00000002442")
EPlOSAG00000001054+EPlOSAG00000010348	E003	0	NA	NA	NA	NA	9	14507289	14507290	2	-	0	0	0	0	0	0	EPlOSAT00000011736
EPlOSAG00000001055+EPlOSAG00000035647	E001	0	NA	NA	NA	NA	10	15939916	15939937	22	+	0	0	0	0	0	0	EPlOSAT00000037035
EPlOSAG00000001055+EPlOSAG00000035647	E002	0	NA	NA	NA	NA	10	15939938	15940055	118	+	0	0	0	0	0	0	c("EPlOSAT00000037035", "EPlOSAT00000002443")
EPlOSAG00000001055+EPlOSAG00000035647	E003	0	NA	NA	NA	NA	10	15940056	15940077	22	+	0	0	0	0	0	0	EPlOSAT00000037035
EPlOSAG00000001057+EPlOSAG00000034553	E001	0	NA	NA	NA	NA	4	32749813	32749824	12	-	0	0	0	0	0	0	EPlOSAT00000002445
EPlOSAG00000001057+EPlOSAG00000034553	E002	0	NA	NA	NA	NA	4	32749825	32749918	94	-	0	0	0	0	0	0	c("EPlOSAT00000002445", "EPlOSAT00000035941")
EPlOSAG00000001057+EPlOSAG00000034553	E003	0	NA	NA	NA	NA	4	32749919	32749930	12	-	0	0	0	0	0	0	EPlOSAT00000002445
EPlOSAG00000001060	E001	0	NA	NA	NA	NA	1	38644489	38644574	86	-	0	0	0	0	0	0	EPlOSAT00000002448
EPlOSAG00000001062+EPlOSAG00000035179	E001	0	NA	NA	NA	NA	6	1055511	1055543	33	-	0	0	0	0	0	0	EPlOSAT00000036567
EPlOSAG00000001062+EPlOSAG00000035179	E002	0	NA	NA	NA	NA	6	1055544	1055639	96	-	0	0	0	0	0	0	c("EPlOSAT00000002450", "EPlOSAT00000036567")
EPlOSAG00000001062+EPlOSAG00000035179	E003	0	NA	NA	NA	NA	6	1055640	1055672	33	-	0	0	0	0	0	0	EPlOSAT00000036567
EPlOSAG00000001064+EPlOSAG00000033612	E001	0	NA	NA	NA	NA	12	17685545	17685552	8	+	0	0	0	0	0	0	EPlOSAT00000035000
EPlOSAG00000001064+EPlOSAG00000033612	E002	0	NA	NA	NA	NA	12	17685553	17685648	96	+	0	0	0	0	0	0	c("EPlOSAT00000002452", "EPlOSAT00000035000")
EPlOSAG00000001064+EPlOSAG00000033612	E003	0	NA	NA	NA	NA	12	17685649	17685657	9	+	0	0	0	0	0	0	EPlOSAT00000035000
EPlOSAG00000001065+EPlOSAG00000010349	E001	0	NA	NA	NA	NA	9	11946524	11946524	1	-	0	0	0	0	0	0	EPlOSAT00000011737
EPlOSAG00000001065+EPlOSAG00000010349	E002	0	NA	NA	NA	NA	9	11946525	11946598	74	-	0	0	0	0	0	0	c("EPlOSAT00000002453", "EPlOSAT00000011737")
EPlOSAG00000001065+EPlOSAG00000010349	E003	0	NA	NA	NA	NA	9	11946599	11946600	2	-	0	0	0	0	0	0	EPlOSAT00000011737
EPlOSAG00000001066	E001	2.04875	NA	NA	NA	NA	11	5348590	5348735	146	-	6	1	2	3	0	0	EPlOSAT00000002454
EPlOSAG00000001068	E001	0	NA	NA	NA	NA	11	10561141	10561250	110	-	0	0	0	0	0	0	EPlOSAT00000002456
EPlOSAG00000001073	E001	0	NA	NA	NA	NA	5	24520007	24520104	98	+	0	0	0	0	0	0	EPlOSAT00000002461
EPlOSAG00000001074+EPlOSAG00000037536	E001	0	NA	NA	NA	NA	6	4251878	4251909	32	+	0	0	0	0	0	0	EPlOSAT00000038924
EPlOSAG00000001074+EPlOSAG00000037536	E002	0	NA	NA	NA	NA	6	4251910	4252007	98	+	0	0	0	0	0	0	c("EPlOSAT00000002462", "EPlOSAT00000038924")
EPlOSAG00000001074+EPlOSAG00000037536	E003	0	NA	NA	NA	NA	6	4252008	4252037	30	+	0	0	0	0	0	0	EPlOSAT00000038924
EPlOSAG00000001075+EPlOSAG00000038749	E001	0	NA	NA	NA	NA	6	24720296	24720317	22	-	0	0	0	0	0	0	EPlOSAT00000040137
EPlOSAG00000001075+EPlOSAG00000038749	E002	0	NA	NA	NA	NA	6	24720318	24720433	116	-	0	0	0	0	0	0	c("EPlOSAT00000002463", "EPlOSAT00000040137")
EPlOSAG00000001075+EPlOSAG00000038749	E003	0	NA	NA	NA	NA	6	24720434	24720455	22	-	0	0	0	0	0	0	EPlOSAT00000040137
EPlOSAG00000001076+EPlOSAG00000010350	E001	0	NA	NA	NA	NA	8	22326187	22326188	2	+	0	0	0	0	0	0	EPlOSAT00000011738
EPlOSAG00000001076+EPlOSAG00000010350	E002	0	NA	NA	NA	NA	8	22326189	22326262	74	+	0	0	0	0	0	0	c("EPlOSAT00000011738", "EPlOSAT00000002464")
EPlOSAG00000001076+EPlOSAG00000010350	E003	0	NA	NA	NA	NA	8	22326263	22326263	1	+	0	0	0	0	0	0	EPlOSAT00000011738
EPlOSAG00000001077	E001	0	NA	NA	NA	NA	5	2920073	2920185	113	+	0	0	0	0	0	0	EPlOSAT00000002465
EPlOSAG00000001078+EPlOSAG00000050674	E001	0	NA	NA	NA	NA	4	31372385	31372398	14	-	0	0	0	0	0	0	EPlOSAT00000002466
EPlOSAG00000001078+EPlOSAG00000050674	E002	0	NA	NA	NA	NA	4	31372399	31372488	90	-	0	0	0	0	0	0	c("EPlOSAT00000052062", "EPlOSAT00000002466")
EPlOSAG00000001078+EPlOSAG00000050674	E003	0	NA	NA	NA	NA	4	31372489	31372502	14	-	0	0	0	0	0	0	EPlOSAT00000002466
EPlOSAG00000001082+EPlOSAG00000033722	E001	0	NA	NA	NA	NA	12	20378733	20378754	22	+	0	0	0	0	0	0	EPlOSAT00000035110
EPlOSAG00000001082+EPlOSAG00000033722	E002	0	NA	NA	NA	NA	12	20378755	20378872	118	+	0	0	0	0	0	0	c("EPlOSAT00000035110", "EPlOSAT00000002470")
EPlOSAG00000001082+EPlOSAG00000033722	E003	0	NA	NA	NA	NA	12	20378873	20378894	22	+	0	0	0	0	0	0	EPlOSAT00000035110
EPlOSAG00000001083	E001	0	NA	NA	NA	NA	4	9567523	9567658	136	+	0	0	0	0	0	0	EPlOSAT00000002471
EPlOSAG00000001087+EPlOSAG00000010351	E001	0	NA	NA	NA	NA	8	9262277	9262277	1	-	0	0	0	0	0	0	EPlOSAT00000011739
EPlOSAG00000001087+EPlOSAG00000010351	E002	0	NA	NA	NA	NA	8	9262278	9262351	74	-	0	0	0	0	0	0	c("EPlOSAT00000011739", "EPlOSAT00000002475")
EPlOSAG00000001087+EPlOSAG00000010351	E003	0	NA	NA	NA	NA	8	9262352	9262353	2	-	0	0	0	0	0	0	EPlOSAT00000011739
EPlOSAG00000001088	E001	0	NA	NA	NA	NA	11	12177441	12177559	119	+	0	0	0	0	0	0	EPlOSAT00000002476
EPlOSAG00000001090	E001	0	NA	NA	NA	NA	1	38644489	38644574	86	+	0	0	0	0	0	0	EPlOSAT00000002478
EPlOSAG00000001092+EPlOSAG00000034766+EPlOSAG00000025497	E001	0	NA	NA	NA	NA	8	1633823	1633838	16	-	0	0	0	0	0	0	EPlOSAT00000036154
EPlOSAG00000001092+EPlOSAG00000034766+EPlOSAG00000025497	E002	0	NA	NA	NA	NA	8	1633839	1633844	6	-	0	0	0	0	0	0	c("EPlOSAT00000036154", "EPlOSAT00000026885")
EPlOSAG00000001092+EPlOSAG00000034766+EPlOSAG00000025497	E003	0	NA	NA	NA	NA	8	1633845	1633961	117	-	0	0	0	0	0	0	c("EPlOSAT00000002480", "EPlOSAT00000036154", "EPlOSAT00000026885")
EPlOSAG00000001092+EPlOSAG00000034766+EPlOSAG00000025497	E004	0	NA	NA	NA	NA	8	1633962	1633967	6	-	0	0	0	0	0	0	c("EPlOSAT00000036154", "EPlOSAT00000026885")
EPlOSAG00000001092+EPlOSAG00000034766+EPlOSAG00000025497	E005	0	NA	NA	NA	NA	8	1633968	1633983	16	-	0	0	0	0	0	0	EPlOSAT00000036154
EPlOSAG00000001093+EPlOSAG00000039757	E001	0	NA	NA	NA	NA	2	34789211	34789232	22	-	0	0	0	0	0	0	EPlOSAT00000041145
EPlOSAG00000001093+EPlOSAG00000039757	E002	0	NA	NA	NA	NA	2	34789233	34789348	116	-	0	0	0	0	0	0	c("EPlOSAT00000002481", "EPlOSAT00000041145")
EPlOSAG00000001093+EPlOSAG00000039757	E003	0	NA	NA	NA	NA	2	34789349	34789370	22	-	0	0	0	0	0	0	EPlOSAT00000041145
EPlOSAG00000001097	E001	0	NA	NA	NA	NA	5	3620921	3621038	118	+	0	0	0	0	0	0	EPlOSAT00000002485
EPlOSAG00000001098	E001	0	NA	NA	NA	NA	2	6240720	6240810	91	+	0	0	0	0	0	0	EPlOSAT00000002486
EPlOSAG00000001099+EPlOSAG00000010352	E001	0	NA	NA	NA	NA	7	14244214	14244214	1	-	0	0	0	0	0	0	EPlOSAT00000011740
EPlOSAG00000001099+EPlOSAG00000010352	E002	0	NA	NA	NA	NA	7	14244215	14244288	74	-	0	0	0	0	0	0	c("EPlOSAT00000011740", "EPlOSAT00000002487")
EPlOSAG00000001099+EPlOSAG00000010352	E003	0	NA	NA	NA	NA	7	14244289	14244290	2	-	0	0	0	0	0	0	EPlOSAT00000011740
EPlOSAG00000001100	E001	0	NA	NA	NA	NA	11	9973487	9973632	146	+	0	0	0	0	0	0	EPlOSAT00000002488
EPlOSAG00000001105	E001	1.11744	NA	NA	NA	NA	10	17765430	17765547	118	+	2	0	1	2	0	2	EPlOSAT00000002493
EPlOSAG00000001106	E001	0	NA	NA	NA	NA	8	27684194	27684281	88	-	0	0	0	0	0	0	EPlOSAT00000002494
EPlOSAG00000001108+EPlOSAG00000025417+EPlOSAG00000038205	E001	0	NA	NA	NA	NA	1	42099784	42099805	22	-	0	0	0	0	0	0	EPlOSAT00000039593
EPlOSAG00000001108+EPlOSAG00000025417+EPlOSAG00000038205	E002	0	NA	NA	NA	NA	1	42099806	42099811	6	-	0	0	0	0	0	0	c("EPlOSAT00000002496", "EPlOSAT00000039593")
EPlOSAG00000001108+EPlOSAG00000025417+EPlOSAG00000038205	E003	0	NA	NA	NA	NA	1	42099812	42099921	110	-	0	0	0	0	0	0	c("EPlOSAT00000002496", "EPlOSAT00000039593", "EPlOSAT00000026805")
EPlOSAG00000001108+EPlOSAG00000025417+EPlOSAG00000038205	E004	0	NA	NA	NA	NA	1	42099922	42099927	6	-	0	0	0	0	0	0	c("EPlOSAT00000002496", "EPlOSAT00000039593")
EPlOSAG00000001108+EPlOSAG00000025417+EPlOSAG00000038205	E005	0	NA	NA	NA	NA	1	42099928	42099949	22	-	0	0	0	0	0	0	EPlOSAT00000039593
EPlOSAG00000001109+EPlOSAG00000041849+EPlOSAG00000050568	E001	0	NA	NA	NA	NA	4	25474579	25474600	22	-	0	0	0	0	0	0	EPlOSAT00000043237
EPlOSAG00000001109+EPlOSAG00000041849+EPlOSAG00000050568	E002	0	NA	NA	NA	NA	4	25474601	25474614	14	-	0	0	0	0	0	0	c("EPlOSAT00000002497", "EPlOSAT00000043237")
EPlOSAG00000001109+EPlOSAG00000041849+EPlOSAG00000050568	E003	0	NA	NA	NA	NA	4	25474615	25474704	90	-	0	0	0	0	0	0	c("EPlOSAT00000051956", "EPlOSAT00000002497", "EPlOSAT00000043237")
EPlOSAG00000001109+EPlOSAG00000041849+EPlOSAG00000050568	E004	0	NA	NA	NA	NA	4	25474705	25474718	14	-	0	0	0	0	0	0	c("EPlOSAT00000002497", "EPlOSAT00000043237")
EPlOSAG00000001109+EPlOSAG00000041849+EPlOSAG00000050568	E005	0	NA	NA	NA	NA	4	25474719	25474740	22	-	0	0	0	0	0	0	EPlOSAT00000043237
EPlOSAG00000001113	E001	0	NA	NA	NA	NA	2	7311249	7311364	116	-	0	0	0	0	0	0	EPlOSAT00000002501
EPlOSAG00000001116+EPlOSAG00000036358	E001	0	NA	NA	NA	NA	8	24894227	24894238	12	+	0	0	0	0	0	0	EPlOSAT00000002504
EPlOSAG00000001116+EPlOSAG00000036358	E002	0	NA	NA	NA	NA	8	24894239	24894332	94	+	0	0	0	0	0	0	c("EPlOSAT00000002504", "EPlOSAT00000037746")
EPlOSAG00000001116+EPlOSAG00000036358	E003	0	NA	NA	NA	NA	8	24894333	24894344	12	+	0	0	0	0	0	0	EPlOSAT00000002504
EPlOSAG00000001117+EPlOSAG00000033372	E001	0	NA	NA	NA	NA	3	30848448	30848453	6	-	0	0	0	0	0	0	EPlOSAT00000002505
EPlOSAG00000001117+EPlOSAG00000033372	E002	0	NA	NA	NA	NA	3	30848454	30848558	105	-	0	0	0	0	0	0	c("EPlOSAT00000034760", "EPlOSAT00000002505")
EPlOSAG00000001117+EPlOSAG00000033372	E003	0	NA	NA	NA	NA	3	30848559	30848564	6	-	0	0	0	0	0	0	EPlOSAT00000002505
EPlOSAG00000001123+EPlOSAG00000034684	E001	0	NA	NA	NA	NA	2	27198605	27198606	2	-	0	0	0	0	0	0	EPlOSAT00000002511
EPlOSAG00000001123+EPlOSAG00000034684	E002	0	NA	NA	NA	NA	2	27198607	27198720	114	-	0	0	0	0	0	0	c("EPlOSAT00000036072", "EPlOSAT00000002511")
EPlOSAG00000001123+EPlOSAG00000034684	E003	0	NA	NA	NA	NA	2	27198721	27198722	2	-	0	0	0	0	0	0	EPlOSAT00000002511
EPlOSAG00000001124+EPlOSAG00000041357	E001	0	NA	NA	NA	NA	2	11341772	11341793	22	-	0	0	0	0	0	0	EPlOSAT00000042745
EPlOSAG00000001124+EPlOSAG00000041357	E002	0	NA	NA	NA	NA	2	11341794	11341911	118	-	0	0	0	0	0	0	c("EPlOSAT00000002512", "EPlOSAT00000042745")
EPlOSAG00000001124+EPlOSAG00000041357	E003	0	NA	NA	NA	NA	2	11341912	11341933	22	-	0	0	0	0	0	0	EPlOSAT00000042745
EPlOSAG00000001126+EPlOSAG00000033055	E001	0	NA	NA	NA	NA	12	17685545	17685552	8	-	0	0	0	0	0	0	EPlOSAT00000034443
EPlOSAG00000001126+EPlOSAG00000033055	E002	0	NA	NA	NA	NA	12	17685553	17685648	96	-	0	0	0	0	0	0	c("EPlOSAT00000002514", "EPlOSAT00000034443")
EPlOSAG00000001126+EPlOSAG00000033055	E003	0	NA	NA	NA	NA	12	17685649	17685657	9	-	0	0	0	0	0	0	EPlOSAT00000034443
EPlOSAG00000001127+EPlOSAG00000038391	E001	0	NA	NA	NA	NA	11	21451836	21451857	22	+	0	0	0	0	0	0	EPlOSAT00000039779
EPlOSAG00000001127+EPlOSAG00000038391	E002	0	NA	NA	NA	NA	11	21451858	21451975	118	+	0	0	0	0	0	0	c("EPlOSAT00000039779", "EPlOSAT00000002515")
EPlOSAG00000001127+EPlOSAG00000038391	E003	0	NA	NA	NA	NA	11	21451976	21451997	22	+	0	0	0	0	0	0	EPlOSAT00000039779
EPlOSAG00000001128	E001	0	NA	NA	NA	NA	12	21660095	21660212	118	-	0	0	0	0	0	0	EPlOSAT00000002516
EPlOSAG00000001130	E001	3.44211	NA	NA	NA	NA	4	28117850	28117945	96	-	2	9	4	1	2	2	EPlOSAT00000002518
EPlOSAG00000001131+EPlOSAG00000040501	E001	0	NA	NA	NA	NA	1	41025909	41025930	22	-	0	0	0	0	0	0	EPlOSAT00000041889
EPlOSAG00000001131+EPlOSAG00000040501	E002	0	NA	NA	NA	NA	1	41025931	41026048	118	-	0	0	0	0	0	0	c("EPlOSAT00000002519", "EPlOSAT00000041889")
EPlOSAG00000001131+EPlOSAG00000040501	E003	0	NA	NA	NA	NA	1	41026049	41026070	22	-	0	0	0	0	0	0	EPlOSAT00000041889
EPlOSAG00000001132	E001	0	NA	NA	NA	NA	9	13099604	13099677	74	+	0	0	0	0	0	0	EPlOSAT00000002520
EPlOSAG00000001133+EPlOSAG00000042067	E001	0	NA	NA	NA	NA	6	28991672	28991693	22	-	0	0	0	0	0	0	EPlOSAT00000043455
EPlOSAG00000001133+EPlOSAG00000042067	E002	0	NA	NA	NA	NA	6	28991694	28991811	118	-	0	0	0	0	0	0	c("EPlOSAT00000002521", "EPlOSAT00000043455")
EPlOSAG00000001133+EPlOSAG00000042067	E003	0	NA	NA	NA	NA	6	28991812	28991833	22	-	0	0	0	0	0	0	EPlOSAT00000043455
EPlOSAG00000001138	E001	0	NA	NA	NA	NA	3	22751526	22751626	101	+	0	0	0	0	0	0	EPlOSAT00000002526
EPlOSAG00000001140+EPlOSAG00000041316	E001	0	NA	NA	NA	NA	5	18470762	18470783	22	-	0	0	0	0	0	0	EPlOSAT00000042704
EPlOSAG00000001140+EPlOSAG00000041316	E002	0	NA	NA	NA	NA	5	18470784	18470901	118	-	0	0	0	0	0	0	c("EPlOSAT00000042704", "EPlOSAT00000002528")
EPlOSAG00000001140+EPlOSAG00000041316	E003	0	NA	NA	NA	NA	5	18470902	18470923	22	-	0	0	0	0	0	0	EPlOSAT00000042704
EPlOSAG00000001141	E001	0	NA	NA	NA	NA	4	30061962	30062052	91	+	0	0	0	0	0	0	EPlOSAT00000002529
EPlOSAG00000001142	E001	2.07985	NA	NA	NA	NA	1	27483545	27483664	120	+	1	1	6	1	1	2	EPlOSAT00000002530
EPlOSAG00000001143	E001	0	NA	NA	NA	NA	8	26824583	26824656	74	+	0	0	0	0	0	0	EPlOSAT00000002531
EPlOSAG00000001145	E001	0	NA	NA	NA	NA	7	1524973	1525090	118	-	0	0	0	0	0	0	EPlOSAT00000002533
EPlOSAG00000001147	E001	0	NA	NA	NA	NA	2	34665245	34665362	118	+	0	0	0	0	0	0	EPlOSAT00000002535
EPlOSAG00000001149+EPlOSAG00000034824	E001	0	NA	NA	NA	NA	2	29107215	29107236	22	-	0	0	0	0	0	0	EPlOSAT00000036212
EPlOSAG00000001149+EPlOSAG00000034824	E002	0	NA	NA	NA	NA	2	29107237	29107354	118	-	0	0	0	0	0	0	c("EPlOSAT00000002537", "EPlOSAT00000036212")
EPlOSAG00000001149+EPlOSAG00000034824	E003	0	NA	NA	NA	NA	2	29107355	29107376	22	-	0	0	0	0	0	0	EPlOSAT00000036212
EPlOSAG00000001150+EPlOSAG00000037329	E001	0	NA	NA	NA	NA	7	26660015	26660036	22	+	0	0	0	0	0	0	EPlOSAT00000038717
EPlOSAG00000001150+EPlOSAG00000037329	E002	0	NA	NA	NA	NA	7	26660037	26660154	118	+	0	0	0	0	0	0	c("EPlOSAT00000038717", "EPlOSAT00000002538")
EPlOSAG00000001150+EPlOSAG00000037329	E003	0	NA	NA	NA	NA	7	26660155	26660176	22	+	0	0	0	0	0	0	EPlOSAT00000038717
EPlOSAG00000001151	E001	0	NA	NA	NA	NA	11	5497219	5497318	100	-	0	0	0	0	0	0	EPlOSAT00000002539
EPlOSAG00000001152	E001	0	NA	NA	NA	NA	1	32954187	32954304	118	-	0	0	0	0	0	0	EPlOSAT00000002540
EPlOSAG00000001153+EPlOSAG00000032814	E001	0	NA	NA	NA	NA	6	7261638	7261643	6	-	0	0	0	0	0	0	EPlOSAT00000002541
EPlOSAG00000001153+EPlOSAG00000032814	E002	0	NA	NA	NA	NA	6	7261644	7261747	104	-	0	0	0	0	0	0	c("EPlOSAT00000002541", "EPlOSAT00000034202")
EPlOSAG00000001153+EPlOSAG00000032814	E003	0	NA	NA	NA	NA	6	7261748	7261753	6	-	0	0	0	0	0	0	EPlOSAT00000002541
EPlOSAG00000001154	E001	0	NA	NA	NA	NA	8	26822260	26822333	74	+	0	0	0	0	0	0	EPlOSAT00000002542
EPlOSAG00000001156+EPlOSAG00000039449	E001	0	NA	NA	NA	NA	4	32242191	32242212	22	+	0	0	0	0	0	0	EPlOSAT00000040837
EPlOSAG00000001156+EPlOSAG00000039449	E002	0	NA	NA	NA	NA	4	32242213	32242330	118	+	0	0	0	0	0	0	c("EPlOSAT00000040837", "EPlOSAT00000002544")
EPlOSAG00000001156+EPlOSAG00000039449	E003	0	NA	NA	NA	NA	4	32242331	32242352	22	+	0	0	0	0	0	0	EPlOSAT00000040837
EPlOSAG00000001160+EPlOSAG00000040527	E001	0	NA	NA	NA	NA	3	28302492	28302513	22	-	0	0	0	0	0	0	EPlOSAT00000041915
EPlOSAG00000001160+EPlOSAG00000040527	E002	0	NA	NA	NA	NA	3	28302514	28302631	118	-	0	0	0	0	0	0	c("EPlOSAT00000002548", "EPlOSAT00000041915")
EPlOSAG00000001160+EPlOSAG00000040527	E003	0	NA	NA	NA	NA	3	28302632	28302653	22	-	0	0	0	0	0	0	EPlOSAT00000041915
EPlOSAG00000001161+EPlOSAG00000041767	E001	0	NA	NA	NA	NA	3	2381324	2381345	22	-	0	0	0	0	0	0	EPlOSAT00000043155
EPlOSAG00000001161+EPlOSAG00000041767	E002	0	NA	NA	NA	NA	3	2381346	2381465	120	-	0	0	0	0	0	0	c("EPlOSAT00000002549", "EPlOSAT00000043155")
EPlOSAG00000001161+EPlOSAG00000041767	E003	0	NA	NA	NA	NA	3	2381466	2381487	22	-	0	0	0	0	0	0	EPlOSAT00000043155
EPlOSAG00000001165	E001	0	NA	NA	NA	NA	9	14619962	14620035	74	-	0	0	0	0	0	0	EPlOSAT00000002553
EPlOSAG00000001166+EPlOSAG00000039462	E001	0	NA	NA	NA	NA	4	34586487	34586508	22	+	0	0	0	0	0	0	EPlOSAT00000040850
EPlOSAG00000001166+EPlOSAG00000039462	E002	0	NA	NA	NA	NA	4	34586509	34586626	118	+	0	0	0	0	0	0	c("EPlOSAT00000040850", "EPlOSAT00000002554")
EPlOSAG00000001166+EPlOSAG00000039462	E003	0	NA	NA	NA	NA	4	34586627	34586648	22	+	0	0	0	0	0	0	EPlOSAT00000040850
EPlOSAG00000001167+EPlOSAG00000039988	E001	0	NA	NA	NA	NA	9	13170716	13170743	28	+	0	0	0	0	0	0	EPlOSAT00000041376
EPlOSAG00000001167+EPlOSAG00000039988	E002	0	NA	NA	NA	NA	9	13170744	13170849	106	+	0	0	0	0	0	0	c("EPlOSAT00000002555", "EPlOSAT00000041376")
EPlOSAG00000001167+EPlOSAG00000039988	E003	0	NA	NA	NA	NA	9	13170850	13170877	28	+	0	0	0	0	0	0	EPlOSAT00000041376
EPlOSAG00000001168+EPlOSAG00000039215	E001	0	NA	NA	NA	NA	12	25819769	25819804	36	+	0	0	0	0	0	0	EPlOSAT00000040603
EPlOSAG00000001168+EPlOSAG00000039215	E002	0	NA	NA	NA	NA	12	25819805	25819890	86	+	0	0	0	0	0	0	c("EPlOSAT00000002556", "EPlOSAT00000040603")
EPlOSAG00000001168+EPlOSAG00000039215	E003	0	NA	NA	NA	NA	12	25819891	25819926	36	+	0	0	0	0	0	0	EPlOSAT00000040603
EPlOSAG00000001169+EPlOSAG00000048500+EPlOSAG00000040016	E001	0	NA	NA	NA	NA	12	14164043	14164064	22	+	0	0	0	0	0	0	EPlOSAT00000041404
EPlOSAG00000001169+EPlOSAG00000048500+EPlOSAG00000040016	E002	0	NA	NA	NA	NA	12	14164065	14164083	19	+	0	0	0	0	0	0	c("EPlOSAT00000002557", "EPlOSAT00000041404")
EPlOSAG00000001169+EPlOSAG00000048500+EPlOSAG00000040016	E003	0	NA	NA	NA	NA	12	14164084	14164161	78	+	0	0	0	0	0	0	c("EPlOSAT00000002557", "EPlOSAT00000049888", "EPlOSAT00000041404")
EPlOSAG00000001169+EPlOSAG00000048500+EPlOSAG00000040016	E004	0	NA	NA	NA	NA	12	14164162	14164182	21	+	0	0	0	0	0	0	c("EPlOSAT00000002557", "EPlOSAT00000041404")
EPlOSAG00000001169+EPlOSAG00000048500+EPlOSAG00000040016	E005	0	NA	NA	NA	NA	12	14164183	14164204	22	+	0	0	0	0	0	0	EPlOSAT00000041404
EPlOSAG00000001170	E001	0	NA	NA	NA	NA	5	2920081	2920185	105	-	0	0	0	0	0	0	EPlOSAT00000002558
EPlOSAG00000001174+EPlOSAG00000036268	E001	0	NA	NA	NA	NA	4	18008653	18008688	36	-	0	0	0	0	0	0	EPlOSAT00000037656
EPlOSAG00000001174+EPlOSAG00000036268	E002	0	NA	NA	NA	NA	4	18008689	18008768	80	-	0	0	0	0	0	0	c("EPlOSAT00000002562", "EPlOSAT00000037656")
EPlOSAG00000001174+EPlOSAG00000036268	E003	0	NA	NA	NA	NA	4	18008769	18008804	36	-	0	0	0	0	0	0	EPlOSAT00000037656
EPlOSAG00000001175+EPlOSAG00000034628	E001	0	NA	NA	NA	NA	1	40436779	40436782	4	-	0	0	0	0	0	0	EPlOSAT00000002563
EPlOSAG00000001175+EPlOSAG00000034628	E002	0	NA	NA	NA	NA	1	40436783	40436892	110	-	0	0	0	0	0	0	c("EPlOSAT00000002563", "EPlOSAT00000036016")
EPlOSAG00000001175+EPlOSAG00000034628	E003	0	NA	NA	NA	NA	1	40436893	40436896	4	-	0	0	0	0	0	0	EPlOSAT00000002563
EPlOSAG00000001176	E001	0	NA	NA	NA	NA	2	14284134	14284204	71	-	0	0	0	0	0	0	EPlOSAT00000002564
EPlOSAG00000001178+EPlOSAG00000040183+EPlOSAG00000050691	E001	0	NA	NA	NA	NA	2	33643534	33643545	12	-	0	0	0	0	0	0	EPlOSAT00000002566
EPlOSAG00000001178+EPlOSAG00000040183+EPlOSAG00000050691	E002	0	NA	NA	NA	NA	2	33643546	33643547	2	-	0	0	0	0	0	0	c("EPlOSAT00000041571", "EPlOSAT00000002566")
EPlOSAG00000001178+EPlOSAG00000040183+EPlOSAG00000050691	E003	0	NA	NA	NA	NA	2	33643548	33643633	86	-	0	0	0	0	0	0	c("EPlOSAT00000041571", "EPlOSAT00000002566", "EPlOSAT00000052079")
EPlOSAG00000001178+EPlOSAG00000040183+EPlOSAG00000050691	E004	0	NA	NA	NA	NA	2	33643634	33643635	2	-	0	0	0	0	0	0	c("EPlOSAT00000041571", "EPlOSAT00000002566")
EPlOSAG00000001178+EPlOSAG00000040183+EPlOSAG00000050691	E005	0	NA	NA	NA	NA	2	33643636	33643647	12	-	0	0	0	0	0	0	EPlOSAT00000002566
EPlOSAG00000001180+EPlOSAG00000039441	E001	0	NA	NA	NA	NA	7	26660015	26660036	22	-	0	0	0	0	0	0	EPlOSAT00000040829
EPlOSAG00000001180+EPlOSAG00000039441	E002	0	NA	NA	NA	NA	7	26660037	26660154	118	-	0	0	0	0	0	0	c("EPlOSAT00000040829", "EPlOSAT00000002568")
EPlOSAG00000001180+EPlOSAG00000039441	E003	0	NA	NA	NA	NA	7	26660155	26660176	22	-	0	0	0	0	0	0	EPlOSAT00000040829
EPlOSAG00000001183	E001	0	NA	NA	NA	NA	5	3304466	3304553	88	+	0	0	0	0	0	0	EPlOSAT00000002571
EPlOSAG00000001185+EPlOSAG00000038411	E001	0	NA	NA	NA	NA	12	14288912	14288933	22	+	0	0	0	0	0	0	EPlOSAT00000039799
EPlOSAG00000001185+EPlOSAG00000038411	E002	0	NA	NA	NA	NA	12	14288934	14289051	118	+	0	0	0	0	0	0	c("EPlOSAT00000002573", "EPlOSAT00000039799")
EPlOSAG00000001185+EPlOSAG00000038411	E003	0	NA	NA	NA	NA	12	14289052	14289073	22	+	0	0	0	0	0	0	EPlOSAT00000039799
EPlOSAG00000001187+EPlOSAG00000012098	E001	16.0272	0.00458831	0.00637641	0.936355	1	2	8526099	8526099	1	-	14	23	8	9	24	19	EPlOSAT00000002575
EPlOSAG00000001187+EPlOSAG00000012098	E002	21.647	0.00405363	0.00652232	0.935632	1	2	8526100	8526170	71	-	19	28	13	14	32	25	c("EPlOSAT00000013486", "EPlOSAT00000002575")
EPlOSAG00000001189+EPlOSAG00000035613	E001	0	NA	NA	NA	NA	10	2736779	2736781	3	-	0	0	0	0	0	0	EPlOSAT00000002577
EPlOSAG00000001189+EPlOSAG00000035613	E002	0	NA	NA	NA	NA	10	2736782	2736895	114	-	0	0	0	0	0	0	c("EPlOSAT00000037001", "EPlOSAT00000002577")
EPlOSAG00000001189+EPlOSAG00000035613	E003	0	NA	NA	NA	NA	10	2736896	2736898	3	-	0	0	0	0	0	0	EPlOSAT00000002577
EPlOSAG00000001194	E001	0	NA	NA	NA	NA	9	1069432	1069549	118	-	0	0	0	0	0	0	EPlOSAT00000002582
EPlOSAG00000001195+EPlOSAG00000038810	E001	0	NA	NA	NA	NA	10	16734945	16734966	22	+	0	0	0	0	0	0	EPlOSAT00000040198
EPlOSAG00000001195+EPlOSAG00000038810	E002	0	NA	NA	NA	NA	10	16734967	16735084	118	+	0	0	0	0	0	0	c("EPlOSAT00000040198", "EPlOSAT00000002583")
EPlOSAG00000001195+EPlOSAG00000038810	E003	0	NA	NA	NA	NA	10	16735085	16735106	22	+	0	0	0	0	0	0	EPlOSAT00000040198
EPlOSAG00000001196+EPlOSAG00000035052	E001	0	NA	NA	NA	NA	1	23666432	23666439	8	+	0	0	0	0	0	0	EPlOSAT00000002584
EPlOSAG00000001196+EPlOSAG00000035052	E002	0	NA	NA	NA	NA	1	23666440	23666541	102	+	0	0	0	0	0	0	c("EPlOSAT00000002584", "EPlOSAT00000036440")
EPlOSAG00000001196+EPlOSAG00000035052	E003	0	NA	NA	NA	NA	1	23666542	23666549	8	+	0	0	0	0	0	0	EPlOSAT00000002584
EPlOSAG00000001198	E001	0	NA	NA	NA	NA	1	18997670	18997743	74	-	0	0	0	0	0	0	EPlOSAT00000002586
EPlOSAG00000001199	E001	0	NA	NA	NA	NA	11	12175927	12176045	119	+	0	0	0	0	0	0	EPlOSAT00000002587
EPlOSAG00000001206+EPlOSAG00000050642	E001	0	NA	NA	NA	NA	1	6780941	6780954	14	-	0	0	0	0	0	0	EPlOSAT00000002594
EPlOSAG00000001206+EPlOSAG00000050642	E002	0	NA	NA	NA	NA	1	6780955	6781044	90	-	0	0	0	0	0	0	c("EPlOSAT00000052030", "EPlOSAT00000002594")
EPlOSAG00000001206+EPlOSAG00000050642	E003	0	NA	NA	NA	NA	1	6781045	6781058	14	-	0	0	0	0	0	0	EPlOSAT00000002594
EPlOSAG00000001210	E001	0	NA	NA	NA	NA	12	21639412	21639482	71	+	0	0	0	0	0	0	EPlOSAT00000002598
EPlOSAG00000001211	E001	0.176822	NA	NA	NA	NA	2	13989495	13989586	92	-	1	0	0	0	0	0	EPlOSAT00000002599
EPlOSAG00000001214+EPlOSAG00000039615	E001	0	NA	NA	NA	NA	8	9061451	9061472	22	+	0	0	0	0	0	0	EPlOSAT00000041003
EPlOSAG00000001214+EPlOSAG00000039615	E002	0	NA	NA	NA	NA	8	9061473	9061590	118	+	0	0	0	0	0	0	c("EPlOSAT00000002602", "EPlOSAT00000041003")
EPlOSAG00000001214+EPlOSAG00000039615	E003	0	NA	NA	NA	NA	8	9061591	9061612	22	+	0	0	0	0	0	0	EPlOSAT00000041003
EPlOSAG00000001215+EPlOSAG00000038240	E001	0	NA	NA	NA	NA	8	27437655	27437656	2	-	0	0	0	0	0	0	EPlOSAT00000002603
EPlOSAG00000001215+EPlOSAG00000038240	E002	0.290913	12	3.10269e-10	0.999986	NA	8	27437657	27437770	114	-	0	0	0	2	0	0	c("EPlOSAT00000002603", "EPlOSAT00000039628")
EPlOSAG00000001215+EPlOSAG00000038240	E003	0.290913	12	3.10269e-10	0.999986	NA	8	27437771	27437772	2	-	0	0	0	2	0	0	EPlOSAT00000002603
EPlOSAG00000001216+EPlOSAG00000032484	E001	0	NA	NA	NA	NA	4	17220085	17220086	2	+	0	0	0	0	0	0	EPlOSAT00000002604
EPlOSAG00000001216+EPlOSAG00000032484	E002	0	NA	NA	NA	NA	4	17220087	17220200	114	+	0	0	0	0	0	0	c("EPlOSAT00000002604", "EPlOSAT00000033872")
EPlOSAG00000001216+EPlOSAG00000032484	E003	0	NA	NA	NA	NA	4	17220201	17220202	2	+	0	0	0	0	0	0	EPlOSAT00000002604
EPlOSAG00000001217+EPlOSAG00000037948	E001	0	NA	NA	NA	NA	6	17980298	17980325	28	-	0	0	0	0	0	0	EPlOSAT00000039336
EPlOSAG00000001217+EPlOSAG00000037948	E002	0	NA	NA	NA	NA	6	17980326	17980437	112	-	0	0	0	0	0	0	c("EPlOSAT00000039336", "EPlOSAT00000002605")
EPlOSAG00000001217+EPlOSAG00000037948	E003	0	NA	NA	NA	NA	6	17980438	17980459	22	-	0	0	0	0	0	0	EPlOSAT00000039336
EPlOSAG00000001219+EPlOSAG00000037069	E001	0	NA	NA	NA	NA	1	23666432	23666443	12	-	0	0	0	0	0	0	EPlOSAT00000002607
EPlOSAG00000001219+EPlOSAG00000037069	E002	0	NA	NA	NA	NA	1	23666444	23666537	94	-	0	0	0	0	0	0	c("EPlOSAT00000002607", "EPlOSAT00000038457")
EPlOSAG00000001219+EPlOSAG00000037069	E003	0	NA	NA	NA	NA	1	23666538	23666549	12	-	0	0	0	0	0	0	EPlOSAT00000002607
EPlOSAG00000001220+EPlOSAG00000037021+OS11G0588400	E001	11.5379	0.227375	0.036211	0.84908	0.99601	11	22310966	22311145	180	+	7	9	0	16	17	25	OS11T0588400-01
EPlOSAG00000001220+EPlOSAG00000037021+OS11G0588400	E002	7.38938	0.00729724	2.19514	0.138447	0.724252	11	22314642	22314733	92	+	1	2	2	13	13	17	OS11T0588400-01
EPlOSAG00000001220+EPlOSAG00000037021+OS11G0588400	E003	62.7239	0.0232398	3.98639	0.0458692	0.487917	11	22315252	22316053	802	+	25	29	39	86	94	124	OS11T0588400-01
EPlOSAG00000001220+EPlOSAG00000037021+OS11G0588400	E004	98.8559	0.00671165	0.0370852	0.847292	0.995915	11	22316543	22318115	1573	+	47	24	43	184	163	170	OS11T0588400-01
EPlOSAG00000001220+EPlOSAG00000037021+OS11G0588400	E005	35.8259	0.00697703	2.20256	0.137782	0.723166	11	22318116	22318474	359	+	13	6	14	64	75	56	c("OS11T0588400-02", "OS11T0588400-01")
EPlOSAG00000001220+EPlOSAG00000037021+OS11G0588400	E006	0	NA	NA	NA	NA	11	22318475	22318504	30	+	0	0	0	0	0	0	OS11T0588400-02
EPlOSAG00000001220+EPlOSAG00000037021+OS11G0588400	E007	0	NA	NA	NA	NA	11	22318505	22318526	22	+	0	0	0	0	0	0	c("EPlOSAT00000038409", "OS11T0588400-02")
EPlOSAG00000001220+EPlOSAG00000037021+OS11G0588400	E008	0	NA	NA	NA	NA	11	22318527	22318644	118	+	0	0	0	0	0	0	c("EPlOSAT00000002608", "EPlOSAT00000038409", "OS11T0588400-02")
EPlOSAG00000001220+EPlOSAG00000037021+OS11G0588400	E009	0	NA	NA	NA	NA	11	22318645	22318669	25	+	0	0	0	0	0	0	c("EPlOSAT00000038409", "OS11T0588400-02")
EPlOSAG00000001220+EPlOSAG00000037021+OS11G0588400	E010	0.142169	0.332804	-0.0716687	1	NA	11	22318670	22318832	163	+	0	0	0	0	0	1	OS11T0588400-02
EPlOSAG00000001220+EPlOSAG00000037021+OS11G0588400	E011	22.445	0.0254465	3.74492	0.0529681	0.516984	11	22318833	22319137	305	+	9	3	4	37	55	35	c("OS11T0588400-02", "OS11T0588400-01")
EPlOSAG00000001220+EPlOSAG00000037021+OS11G0588400	E012	0.831863	0.0716867	1.19836	0.273649	NA	11	22319138	22319156	19	+	1	1	0	1	2	0	OS11T0588400-01
EPlOSAG00000001221	E001	0	NA	NA	NA	NA	9	13818490	13818560	71	-	0	0	0	0	0	0	EPlOSAT00000002609
EPlOSAG00000001222+EPlOSAG00000035541	E001	0	NA	NA	NA	NA	3	3612283	3612286	4	+	0	0	0	0	0	0	EPlOSAT00000002610
EPlOSAG00000001222+EPlOSAG00000035541	E002	0	NA	NA	NA	NA	3	3612287	3612396	110	+	0	0	0	0	0	0	c("EPlOSAT00000036929", "EPlOSAT00000002610")
EPlOSAG00000001222+EPlOSAG00000035541	E003	0	NA	NA	NA	NA	3	3612397	3612400	4	+	0	0	0	0	0	0	EPlOSAT00000002610
EPlOSAG00000001223+EPlOSAG00000042673+EPlOSAG00000050563	E001	0	NA	NA	NA	NA	3	5676808	5676829	22	-	0	0	0	0	0	0	EPlOSAT00000044061
EPlOSAG00000001223+EPlOSAG00000042673+EPlOSAG00000050563	E002	0	NA	NA	NA	NA	3	5676830	5676843	14	-	0	0	0	0	0	0	c("EPlOSAT00000002611", "EPlOSAT00000044061")
EPlOSAG00000001223+EPlOSAG00000042673+EPlOSAG00000050563	E003	0	NA	NA	NA	NA	3	5676844	5676933	90	-	0	0	0	0	0	0	c("EPlOSAT00000002611", "EPlOSAT00000044061", "EPlOSAT00000051951")
EPlOSAG00000001223+EPlOSAG00000042673+EPlOSAG00000050563	E004	0	NA	NA	NA	NA	3	5676934	5676947	14	-	0	0	0	0	0	0	c("EPlOSAT00000002611", "EPlOSAT00000044061")
EPlOSAG00000001223+EPlOSAG00000042673+EPlOSAG00000050563	E005	0	NA	NA	NA	NA	3	5676948	5676969	22	-	0	0	0	0	0	0	EPlOSAT00000044061
EPlOSAG00000001224+EPlOSAG00000040317	E001	0	NA	NA	NA	NA	2	34474544	34474565	22	+	0	0	0	0	0	0	EPlOSAT00000041705
EPlOSAG00000001224+EPlOSAG00000040317	E002	0	NA	NA	NA	NA	2	34474566	34474683	118	+	0	0	0	0	0	0	c("EPlOSAT00000002612", "EPlOSAT00000041705")
EPlOSAG00000001224+EPlOSAG00000040317	E003	0	NA	NA	NA	NA	2	34474684	34474705	22	+	0	0	0	0	0	0	EPlOSAT00000041705
EPlOSAG00000001228+EPlOSAG00000050829	E001	0.679442	2.27616	0.0345015	0.852644	NA	9	11914791	11914799	9	-	0	2	1	0	0	1	EPlOSAT00000002616
EPlOSAG00000001228+EPlOSAG00000050829	E002	0.69362	2.2608	0.0346739	0.852281	NA	9	11914800	11914898	99	-	0	1	2	0	0	1	c("EPlOSAT00000052217", "EPlOSAT00000002616")
EPlOSAG00000001228+EPlOSAG00000050829	E003	0.362908	11.3954	0.0049804	0.943738	NA	9	11914899	11914908	10	-	0	1	1	0	0	0	EPlOSAT00000002616
EPlOSAG00000001229+EPlOSAG00000036600	E001	0	NA	NA	NA	NA	1	38245508	38245529	22	+	0	0	0	0	0	0	EPlOSAT00000037988
EPlOSAG00000001229+EPlOSAG00000036600	E002	0	NA	NA	NA	NA	1	38245530	38245647	118	+	0	0	0	0	0	0	c("EPlOSAT00000037988", "EPlOSAT00000002617")
EPlOSAG00000001229+EPlOSAG00000036600	E003	0	NA	NA	NA	NA	1	38245648	38245669	22	+	0	0	0	0	0	0	EPlOSAT00000037988
EPlOSAG00000001230	E001	0	NA	NA	NA	NA	3	22896212	22896323	112	-	0	0	0	0	0	0	EPlOSAT00000002618
EPlOSAG00000001232	E001	0	NA	NA	NA	NA	7	28358403	28358473	71	-	0	0	0	0	0	0	EPlOSAT00000002620
EPlOSAG00000001234	E001	0	NA	NA	NA	NA	12	7298569	7298682	114	+	0	0	0	0	0	0	EPlOSAT00000002622
EPlOSAG00000001235	E001	0	NA	NA	NA	NA	4	28307367	28307494	128	-	0	0	0	0	0	0	EPlOSAT00000002623
EPlOSAG00000001236+EPlOSAG00000041419	E001	0	NA	NA	NA	NA	1	12348088	12348109	22	+	0	0	0	0	0	0	EPlOSAT00000042807
EPlOSAG00000001236+EPlOSAG00000041419	E002	0	NA	NA	NA	NA	1	12348110	12348221	112	+	0	0	0	0	0	0	c("EPlOSAT00000002624", "EPlOSAT00000042807")
EPlOSAG00000001236+EPlOSAG00000041419	E003	0	NA	NA	NA	NA	1	12348222	12348249	28	+	0	0	0	0	0	0	EPlOSAT00000042807
EPlOSAG00000001241+EPlOSAG00000037710	E001	0	NA	NA	NA	NA	3	23837566	23837587	22	-	0	0	0	0	0	0	EPlOSAT00000039098
EPlOSAG00000001241+EPlOSAG00000037710	E002	0	NA	NA	NA	NA	3	23837588	23837711	124	-	0	0	0	0	0	0	c("EPlOSAT00000039098", "EPlOSAT00000002629")
EPlOSAG00000001241+EPlOSAG00000037710	E003	0	NA	NA	NA	NA	3	23837712	23837733	22	-	0	0	0	0	0	0	EPlOSAT00000039098
EPlOSAG00000001242+EPlOSAG00000039217	E001	0	NA	NA	NA	NA	12	23788504	23788525	22	+	0	0	0	0	0	0	EPlOSAT00000040605
EPlOSAG00000001242+EPlOSAG00000039217	E002	0	NA	NA	NA	NA	12	23788526	23788653	128	+	0	0	0	0	0	0	c("EPlOSAT00000002630", "EPlOSAT00000040605")
EPlOSAG00000001242+EPlOSAG00000039217	E003	0	NA	NA	NA	NA	12	23788654	23788675	22	+	0	0	0	0	0	0	EPlOSAT00000040605
EPlOSAG00000001243	E001	0	NA	NA	NA	NA	3	12565083	12565153	71	+	0	0	0	0	0	0	EPlOSAT00000002631
EPlOSAG00000001245	E001	0	NA	NA	NA	NA	2	6260783	6260899	117	-	0	0	0	0	0	0	EPlOSAT00000002633
EPlOSAG00000001246+EPlOSAG00000037279	E001	0	NA	NA	NA	NA	11	26616506	26616527	22	-	0	0	0	0	0	0	EPlOSAT00000038667
EPlOSAG00000001246+EPlOSAG00000037279	E002	0	NA	NA	NA	NA	11	26616528	26616645	118	-	0	0	0	0	0	0	c("EPlOSAT00000038667", "EPlOSAT00000002634")
EPlOSAG00000001246+EPlOSAG00000037279	E003	0	NA	NA	NA	NA	11	26616646	26616667	22	-	0	0	0	0	0	0	EPlOSAT00000038667
EPlOSAG00000001248	E001	0	NA	NA	NA	NA	3	24640651	24640768	118	-	0	0	0	0	0	0	EPlOSAT00000002636
EPlOSAG00000001249+EPlOSAG00000038681	E001	0	NA	NA	NA	NA	1	21311507	21311528	22	-	0	0	0	0	0	0	EPlOSAT00000040069
EPlOSAG00000001249+EPlOSAG00000038681	E002	0	NA	NA	NA	NA	1	21311529	21311646	118	-	0	0	0	0	0	0	c("EPlOSAT00000002637", "EPlOSAT00000040069")
EPlOSAG00000001249+EPlOSAG00000038681	E003	0	NA	NA	NA	NA	1	21311647	21311668	22	-	0	0	0	0	0	0	EPlOSAT00000040069
EPlOSAG00000001250+EPlOSAG00000040711	E001	0	NA	NA	NA	NA	1	7426288	7426309	22	-	0	0	0	0	0	0	EPlOSAT00000042099
EPlOSAG00000001250+EPlOSAG00000040711	E002	0	NA	NA	NA	NA	1	7426310	7426427	118	-	0	0	0	0	0	0	c("EPlOSAT00000002638", "EPlOSAT00000042099")
EPlOSAG00000001250+EPlOSAG00000040711	E003	0	NA	NA	NA	NA	1	7426428	7426449	22	-	0	0	0	0	0	0	EPlOSAT00000042099
EPlOSAG00000001251+EPlOSAG00000036111	E001	0	NA	NA	NA	NA	8	3341569	3341590	22	-	0	0	0	0	0	0	EPlOSAT00000037499
EPlOSAG00000001251+EPlOSAG00000036111	E002	0	NA	NA	NA	NA	8	3341591	3341708	118	-	0	0	0	0	0	0	c("EPlOSAT00000037499", "EPlOSAT00000002639")
EPlOSAG00000001251+EPlOSAG00000036111	E003	0	NA	NA	NA	NA	8	3341709	3341730	22	-	0	0	0	0	0	0	EPlOSAT00000037499
EPlOSAG00000001252	E001	0	NA	NA	NA	NA	5	12892375	12892492	118	-	0	0	0	0	0	0	EPlOSAT00000002640
EPlOSAG00000001254	E001	0	NA	NA	NA	NA	1	29877548	29877618	71	-	0	0	0	0	0	0	EPlOSAT00000002642
EPlOSAG00000001258+EPlOSAG00000035135	E001	0	NA	NA	NA	NA	5	14777053	14777074	22	+	0	0	0	0	0	0	EPlOSAT00000036523
EPlOSAG00000001258+EPlOSAG00000035135	E002	0	NA	NA	NA	NA	5	14777075	14777186	112	+	0	0	0	0	0	0	c("EPlOSAT00000002646", "EPlOSAT00000036523")
EPlOSAG00000001258+EPlOSAG00000035135	E003	0	NA	NA	NA	NA	5	14777187	14777214	28	+	0	0	0	0	0	0	EPlOSAT00000036523
EPlOSAG00000001259	E001	0	NA	NA	NA	NA	1	13991173	13991261	89	-	0	0	0	0	0	0	EPlOSAT00000002647
EPlOSAG00000001260+EPlOSAG00000037307	E001	0	NA	NA	NA	NA	1	14204517	14204538	22	+	0	0	0	0	0	0	EPlOSAT00000038695
EPlOSAG00000001260+EPlOSAG00000037307	E002	0	NA	NA	NA	NA	1	14204539	14204656	118	+	0	0	0	0	0	0	c("EPlOSAT00000038695", "EPlOSAT00000002648")
EPlOSAG00000001260+EPlOSAG00000037307	E003	0	NA	NA	NA	NA	1	14204657	14204678	22	+	0	0	0	0	0	0	EPlOSAT00000038695
EPlOSAG00000001261+EPlOSAG00000036853	E001	0	NA	NA	NA	NA	5	2844716	2844737	22	-	0	0	0	0	0	0	EPlOSAT00000038241
EPlOSAG00000001261+EPlOSAG00000036853	E002	0	NA	NA	NA	NA	5	2844738	2844835	98	-	0	0	0	0	0	0	c("EPlOSAT00000038241", "EPlOSAT00000002649")
EPlOSAG00000001261+EPlOSAG00000036853	E003	0	NA	NA	NA	NA	5	2844836	2844857	22	-	0	0	0	0	0	0	EPlOSAT00000038241
EPlOSAG00000001264+EPlOSAG00000036800	E001	0	NA	NA	NA	NA	5	5756034	5756055	22	-	0	0	0	0	0	0	EPlOSAT00000038188
EPlOSAG00000001264+EPlOSAG00000036800	E002	0	NA	NA	NA	NA	5	5756056	5756173	118	-	0	0	0	0	0	0	c("EPlOSAT00000038188", "EPlOSAT00000002652")
EPlOSAG00000001264+EPlOSAG00000036800	E003	0	NA	NA	NA	NA	5	5756174	5756195	22	-	0	0	0	0	0	0	EPlOSAT00000038188
EPlOSAG00000001265	E001	0	NA	NA	NA	NA	9	22416729	22416801	73	-	0	0	0	0	0	0	EPlOSAT00000002653
EPlOSAG00000001266+EPlOSAG00000037122	E001	0	NA	NA	NA	NA	7	21817797	21817818	22	+	0	0	0	0	0	0	EPlOSAT00000038510
EPlOSAG00000001266+EPlOSAG00000037122	E002	0	NA	NA	NA	NA	7	21817819	21817936	118	+	0	0	0	0	0	0	c("EPlOSAT00000002654", "EPlOSAT00000038510")
EPlOSAG00000001266+EPlOSAG00000037122	E003	0	NA	NA	NA	NA	7	21817937	21817958	22	+	0	0	0	0	0	0	EPlOSAT00000038510
EPlOSAG00000001273+EPlOSAG00000037129	E001	0	NA	NA	NA	NA	4	5187622	5187633	12	-	0	0	0	0	0	0	EPlOSAT00000002661
EPlOSAG00000001273+EPlOSAG00000037129	E002	0	NA	NA	NA	NA	4	5187634	5187729	96	-	0	0	0	0	0	0	c("EPlOSAT00000002661", "EPlOSAT00000038517")
EPlOSAG00000001273+EPlOSAG00000037129	E003	0	NA	NA	NA	NA	4	5187730	5187741	12	-	0	0	0	0	0	0	EPlOSAT00000002661
EPlOSAG00000001274	E001	0	NA	NA	NA	NA	7	6825709	6825830	122	+	0	0	0	0	0	0	EPlOSAT00000002662
EPlOSAG00000001276	E001	0	NA	NA	NA	NA	8	27870380	27870452	73	-	0	0	0	0	0	0	EPlOSAT00000002664
EPlOSAG00000001277	E001	0	NA	NA	NA	NA	7	6825750	6825816	67	-	0	0	0	0	0	0	EPlOSAT00000002665
EPlOSAG00000001278+EPlOSAG00000041115	E001	0	NA	NA	NA	NA	11	16924299	16924320	22	-	0	0	0	0	0	0	EPlOSAT00000042503
EPlOSAG00000001278+EPlOSAG00000041115	E002	0	NA	NA	NA	NA	11	16924321	16924438	118	-	0	0	0	0	0	0	c("EPlOSAT00000002666", "EPlOSAT00000042503")
EPlOSAG00000001278+EPlOSAG00000041115	E003	0	NA	NA	NA	NA	11	16924439	16924460	22	-	0	0	0	0	0	0	EPlOSAT00000042503
EPlOSAG00000001279+EPlOSAG00000037993	E001	0	NA	NA	NA	NA	10	18704062	18704083	22	+	0	0	0	0	0	0	EPlOSAT00000039381
EPlOSAG00000001279+EPlOSAG00000037993	E002	0	NA	NA	NA	NA	10	18704084	18704201	118	+	0	0	0	0	0	0	c("EPlOSAT00000039381", "EPlOSAT00000002667")
EPlOSAG00000001279+EPlOSAG00000037993	E003	0	NA	NA	NA	NA	10	18704202	18704223	22	+	0	0	0	0	0	0	EPlOSAT00000039381
EPlOSAG00000001280+EPlOSAG00000037076	E001	0	NA	NA	NA	NA	4	25469315	25469347	33	+	0	0	0	0	0	0	EPlOSAT00000038464
EPlOSAG00000001280+EPlOSAG00000037076	E002	0	NA	NA	NA	NA	4	25469348	25469443	96	+	0	0	0	0	0	0	c("EPlOSAT00000002668", "EPlOSAT00000038464")
EPlOSAG00000001280+EPlOSAG00000037076	E003	0	NA	NA	NA	NA	4	25469444	25469476	33	+	0	0	0	0	0	0	EPlOSAT00000038464
EPlOSAG00000001282	E001	0	NA	NA	NA	NA	3	24640651	24640768	118	+	0	0	0	0	0	0	EPlOSAT00000002670
EPlOSAG00000001284+EPlOSAG00000033960	E001	0	NA	NA	NA	NA	5	29670810	29670811	2	-	0	0	0	0	0	0	EPlOSAT00000002672
EPlOSAG00000001284+EPlOSAG00000033960	E002	0	NA	NA	NA	NA	5	29670812	29670925	114	-	0	0	0	0	0	0	c("EPlOSAT00000035348", "EPlOSAT00000002672")
EPlOSAG00000001284+EPlOSAG00000033960	E003	0	NA	NA	NA	NA	5	29670926	29670927	2	-	0	0	0	0	0	0	EPlOSAT00000002672
EPlOSAG00000001285+EPlOSAG00000035262	E001	0	NA	NA	NA	NA	11	16261307	16261328	22	+	0	0	0	0	0	0	EPlOSAT00000036650
EPlOSAG00000001285+EPlOSAG00000035262	E002	0	NA	NA	NA	NA	11	16261329	16261440	112	+	0	0	0	0	0	0	c("EPlOSAT00000002673", "EPlOSAT00000036650")
EPlOSAG00000001285+EPlOSAG00000035262	E003	0	NA	NA	NA	NA	11	16261441	16261468	28	+	0	0	0	0	0	0	EPlOSAT00000036650
EPlOSAG00000001286	E001	0	NA	NA	NA	NA	11	6201551	6201668	118	-	0	0	0	0	0	0	EPlOSAT00000002674
EPlOSAG00000001287	E001	0	NA	NA	NA	NA	8	5867785	5867857	73	+	0	0	0	0	0	0	EPlOSAT00000002675
EPlOSAG00000001289	E001	0	NA	NA	NA	NA	12	2967533	2967629	97	-	0	0	0	0	0	0	EPlOSAT00000002677
EPlOSAG00000001291+EPlOSAG00000041811	E001	0	NA	NA	NA	NA	2	26406054	26406075	22	+	0	0	0	0	0	0	EPlOSAT00000043199
EPlOSAG00000001291+EPlOSAG00000041811	E002	0	NA	NA	NA	NA	2	26406076	26406193	118	+	0	0	0	0	0	0	c("EPlOSAT00000043199", "EPlOSAT00000002679")
EPlOSAG00000001291+EPlOSAG00000041811	E003	0	NA	NA	NA	NA	2	26406194	26406215	22	+	0	0	0	0	0	0	EPlOSAT00000043199
EPlOSAG00000001294+EPlOSAG00000034425	E001	0	NA	NA	NA	NA	11	26745396	26745399	4	+	0	0	0	0	0	0	EPlOSAT00000002682
EPlOSAG00000001294+EPlOSAG00000034425	E002	0	NA	NA	NA	NA	11	26745400	26745509	110	+	0	0	0	0	0	0	c("EPlOSAT00000002682", "EPlOSAT00000035813")
EPlOSAG00000001294+EPlOSAG00000034425	E003	0	NA	NA	NA	NA	11	26745510	26745513	4	+	0	0	0	0	0	0	EPlOSAT00000002682
EPlOSAG00000001297+EPlOSAG00000041336	E001	0	NA	NA	NA	NA	12	5570053	5570074	22	-	0	0	0	0	0	0	EPlOSAT00000042724
EPlOSAG00000001297+EPlOSAG00000041336	E002	0	NA	NA	NA	NA	12	5570075	5570192	118	-	0	0	0	0	0	0	c("EPlOSAT00000042724", "EPlOSAT00000002685")
EPlOSAG00000001297+EPlOSAG00000041336	E003	0	NA	NA	NA	NA	12	5570193	5570214	22	-	0	0	0	0	0	0	EPlOSAT00000042724
EPlOSAG00000001298	E001	0	NA	NA	NA	NA	4	31398383	31398455	73	-	0	0	0	0	0	0	EPlOSAT00000002686
EPlOSAG00000001299+EPlOSAG00000038214	E001	0	NA	NA	NA	NA	4	5187622	5187627	6	+	0	0	0	0	0	0	EPlOSAT00000002687
EPlOSAG00000001299+EPlOSAG00000038214	E002	0	NA	NA	NA	NA	4	5187628	5187735	108	+	0	0	0	0	0	0	c("EPlOSAT00000002687", "EPlOSAT00000039602")
EPlOSAG00000001299+EPlOSAG00000038214	E003	0	NA	NA	NA	NA	4	5187736	5187741	6	+	0	0	0	0	0	0	EPlOSAT00000002687
EPlOSAG00000001300	E001	0	NA	NA	NA	NA	5	23632995	23633112	118	-	0	0	0	0	0	0	EPlOSAT00000002688
EPlOSAG00000001301+EPlOSAG00000037234	E001	0	NA	NA	NA	NA	5	23914790	23914811	22	+	0	0	0	0	0	0	EPlOSAT00000038622
EPlOSAG00000001301+EPlOSAG00000037234	E002	0	NA	NA	NA	NA	5	23914812	23914929	118	+	0	0	0	0	0	0	c("EPlOSAT00000002689", "EPlOSAT00000038622")
EPlOSAG00000001301+EPlOSAG00000037234	E003	0	NA	NA	NA	NA	5	23914930	23914951	22	+	0	0	0	0	0	0	EPlOSAT00000038622
EPlOSAG00000001305	E001	0	NA	NA	NA	NA	12	2967533	2967629	97	+	0	0	0	0	0	0	EPlOSAT00000002693
EPlOSAG00000001306+EPlOSAG00000040247	E001	0	NA	NA	NA	NA	3	15221053	15221074	22	+	0	0	0	0	0	0	EPlOSAT00000041635
EPlOSAG00000001306+EPlOSAG00000040247	E002	0	NA	NA	NA	NA	3	15221075	15221192	118	+	0	0	0	0	0	0	c("EPlOSAT00000002694", "EPlOSAT00000041635")
EPlOSAG00000001306+EPlOSAG00000040247	E003	0	NA	NA	NA	NA	3	15221193	15221214	22	+	0	0	0	0	0	0	EPlOSAT00000041635
EPlOSAG00000001307	E001	0	NA	NA	NA	NA	11	10555750	10555841	92	+	0	0	0	0	0	0	EPlOSAT00000002695
EPlOSAG00000001309	E001	0	NA	NA	NA	NA	4	25832795	25832867	73	+	0	0	0	0	0	0	EPlOSAT00000002697
EPlOSAG00000001310	E001	0	NA	NA	NA	NA	11	12175603	12175721	119	+	0	0	0	0	0	0	EPlOSAT00000002698
EPlOSAG00000001311+EPlOSAG00000048423	E001	0	NA	NA	NA	NA	4	23105703	23105727	25	+	0	0	0	0	0	0	EPlOSAT00000002699
EPlOSAG00000001311+EPlOSAG00000048423	E002	0	NA	NA	NA	NA	4	23105728	23105809	82	+	0	0	0	0	0	0	c("EPlOSAT00000002699", "EPlOSAT00000049811")
EPlOSAG00000001311+EPlOSAG00000048423	E003	0	NA	NA	NA	NA	4	23105810	23105836	27	+	0	0	0	0	0	0	EPlOSAT00000002699
EPlOSAG00000001316+EPlOSAG00000024937+EPlOSAG00000034737	E001	0	NA	NA	NA	NA	10	11900547	11900565	19	+	0	0	0	0	0	0	EPlOSAT00000026325
EPlOSAG00000001316+EPlOSAG00000024937+EPlOSAG00000034737	E002	0	NA	NA	NA	NA	10	11900566	11900569	4	+	0	0	0	0	0	0	c("EPlOSAT00000026325", "EPlOSAT00000002704")
EPlOSAG00000001316+EPlOSAG00000024937+EPlOSAG00000034737	E003	0	NA	NA	NA	NA	10	11900570	11900679	110	+	0	0	0	0	0	0	c("EPlOSAT00000036125", "EPlOSAT00000026325", "EPlOSAT00000002704")
EPlOSAG00000001316+EPlOSAG00000024937+EPlOSAG00000034737	E004	0	NA	NA	NA	NA	10	11900680	11900683	4	+	0	0	0	0	0	0	c("EPlOSAT00000026325", "EPlOSAT00000002704")
EPlOSAG00000001316+EPlOSAG00000024937+EPlOSAG00000034737	E005	0	NA	NA	NA	NA	10	11900684	11900701	18	+	0	0	0	0	0	0	EPlOSAT00000026325
EPlOSAG00000001317	E001	0	NA	NA	NA	NA	11	25571801	25571884	84	-	0	0	0	0	0	0	EPlOSAT00000002705
EPlOSAG00000001318+EPlOSAG00000029130	E001	0	NA	NA	NA	NA	6	12048634	12048641	8	+	0	0	0	0	0	0	EPlOSAT00000002706
EPlOSAG00000001318+EPlOSAG00000029130	E002	0	NA	NA	NA	NA	6	12048642	12048731	90	+	0	0	0	0	0	0	c("EPlOSAT00000030518", "EPlOSAT00000002706")
EPlOSAG00000001318+EPlOSAG00000029130	E003	0	NA	NA	NA	NA	6	12048732	12048739	8	+	0	0	0	0	0	0	EPlOSAT00000002706
EPlOSAG00000001319+EPlOSAG00000036744	E001	0	NA	NA	NA	NA	7	8858039	8858060	22	-	0	0	0	0	0	0	EPlOSAT00000038132
EPlOSAG00000001319+EPlOSAG00000036744	E002	0	NA	NA	NA	NA	7	8858061	8858173	113	-	0	0	0	0	0	0	c("EPlOSAT00000002707", "EPlOSAT00000038132")
EPlOSAG00000001319+EPlOSAG00000036744	E003	0	NA	NA	NA	NA	7	8858174	8858204	31	-	0	0	0	0	0	0	EPlOSAT00000038132
EPlOSAG00000001322	E001	0	NA	NA	NA	NA	1	19090532	19090649	118	-	0	0	0	0	0	0	EPlOSAT00000002710
EPlOSAG00000001324+EPlOSAG00000037030	E001	0	NA	NA	NA	NA	11	17671807	17671808	2	-	0	0	0	0	0	0	EPlOSAT00000002712
EPlOSAG00000001324+EPlOSAG00000037030	E002	0	NA	NA	NA	NA	11	17671809	17671922	114	-	0	0	0	0	0	0	c("EPlOSAT00000038418", "EPlOSAT00000002712")
EPlOSAG00000001324+EPlOSAG00000037030	E003	0	NA	NA	NA	NA	11	17671923	17671924	2	-	0	0	0	0	0	0	EPlOSAT00000002712
EPlOSAG00000001325+EPlOSAG00000036477	E001	0	NA	NA	NA	NA	9	8582168	8582194	27	-	0	0	0	0	0	0	EPlOSAT00000037865
EPlOSAG00000001325+EPlOSAG00000036477	E002	0	NA	NA	NA	NA	9	8582195	8582300	106	-	0	0	0	0	0	0	c("EPlOSAT00000002713", "EPlOSAT00000037865")
EPlOSAG00000001325+EPlOSAG00000036477	E003	0	NA	NA	NA	NA	9	8582301	8582328	28	-	0	0	0	0	0	0	EPlOSAT00000037865
EPlOSAG00000001326	E001	0	NA	NA	NA	NA	1	13991173	13991261	89	+	0	0	0	0	0	0	EPlOSAT00000002714
EPlOSAG00000001328+EPlOSAG00000034119	E001	0	NA	NA	NA	NA	7	7320576	7320581	6	+	0	0	0	0	0	0	EPlOSAT00000002716
EPlOSAG00000001328+EPlOSAG00000034119	E002	0	NA	NA	NA	NA	7	7320582	7320687	106	+	0	0	0	0	0	0	c("EPlOSAT00000002716", "EPlOSAT00000035507")
EPlOSAG00000001328+EPlOSAG00000034119	E003	0	NA	NA	NA	NA	7	7320688	7320693	6	+	0	0	0	0	0	0	EPlOSAT00000002716
EPlOSAG00000001329+EPlOSAG00000036149	E001	0	NA	NA	NA	NA	8	21022751	21022772	22	+	0	0	0	0	0	0	EPlOSAT00000037537
EPlOSAG00000001329+EPlOSAG00000036149	E002	0	NA	NA	NA	NA	8	21022773	21022890	118	+	0	0	0	0	0	0	c("EPlOSAT00000002717", "EPlOSAT00000037537")
EPlOSAG00000001329+EPlOSAG00000036149	E003	0	NA	NA	NA	NA	8	21022891	21022912	22	+	0	0	0	0	0	0	EPlOSAT00000037537
EPlOSAG00000001333+EPlOSAG00000039801	E001	0	NA	NA	NA	NA	9	13566994	13567021	28	-	0	0	0	0	0	0	EPlOSAT00000041189
EPlOSAG00000001333+EPlOSAG00000039801	E002	0	NA	NA	NA	NA	9	13567022	13567127	106	-	0	0	0	0	0	0	c("EPlOSAT00000002721", "EPlOSAT00000041189")
EPlOSAG00000001333+EPlOSAG00000039801	E003	0	NA	NA	NA	NA	9	13567128	13567155	28	-	0	0	0	0	0	0	EPlOSAT00000041189
EPlOSAG00000001334+EPlOSAG00000036823	E001	0	NA	NA	NA	NA	6	8145679	8145682	4	+	0	0	0	0	0	0	EPlOSAT00000002722
EPlOSAG00000001334+EPlOSAG00000036823	E002	0	NA	NA	NA	NA	6	8145683	8145792	110	+	0	0	0	0	0	0	c("EPlOSAT00000002722", "EPlOSAT00000038211")
EPlOSAG00000001334+EPlOSAG00000036823	E003	0	NA	NA	NA	NA	6	8145793	8145796	4	+	0	0	0	0	0	0	EPlOSAT00000002722
EPlOSAG00000001336+EPlOSAG00000049689	E001	0	NA	NA	NA	NA	7	26331448	26331448	1	+	0	0	0	0	0	0	EPlOSAT00000051077
EPlOSAG00000001336+EPlOSAG00000049689	E002	0	NA	NA	NA	NA	7	26331449	26331548	100	+	0	0	0	0	0	0	c("EPlOSAT00000002724", "EPlOSAT00000051077")
EPlOSAG00000001336+EPlOSAG00000049689	E003	0	NA	NA	NA	NA	7	26331549	26331549	1	+	0	0	0	0	0	0	EPlOSAT00000051077
EPlOSAG00000001337+EPlOSAG00000036411	E001	0	NA	NA	NA	NA	9	9668053	9668074	22	+	0	0	0	0	0	0	EPlOSAT00000037799
EPlOSAG00000001337+EPlOSAG00000036411	E002	0	NA	NA	NA	NA	9	9668075	9668203	129	+	0	0	0	0	0	0	c("EPlOSAT00000037799", "EPlOSAT00000002725")
EPlOSAG00000001337+EPlOSAG00000036411	E003	0	NA	NA	NA	NA	9	9668204	9668223	20	+	0	0	0	0	0	0	EPlOSAT00000037799
EPlOSAG00000001338+EPlOSAG00000039614	E001	0	NA	NA	NA	NA	3	15221053	15221074	22	-	0	0	0	0	0	0	EPlOSAT00000041002
EPlOSAG00000001338+EPlOSAG00000039614	E002	0	NA	NA	NA	NA	3	15221075	15221192	118	-	0	0	0	0	0	0	c("EPlOSAT00000041002", "EPlOSAT00000002726")
EPlOSAG00000001338+EPlOSAG00000039614	E003	0	NA	NA	NA	NA	3	15221193	15221214	22	-	0	0	0	0	0	0	EPlOSAT00000041002
EPlOSAG00000001340+EPlOSAG00000036396	E001	0	NA	NA	NA	NA	5	14777053	14777074	22	-	0	0	0	0	0	0	EPlOSAT00000037784
EPlOSAG00000001340+EPlOSAG00000036396	E002	0	NA	NA	NA	NA	5	14777075	14777192	118	-	0	0	0	0	0	0	c("EPlOSAT00000002728", "EPlOSAT00000037784")
EPlOSAG00000001340+EPlOSAG00000036396	E003	0	NA	NA	NA	NA	5	14777193	14777214	22	-	0	0	0	0	0	0	EPlOSAT00000037784
EPlOSAG00000001341+EPlOSAG00000037559	E001	0	NA	NA	NA	NA	2	30090638	30090659	22	+	0	0	0	0	0	0	EPlOSAT00000038947
EPlOSAG00000001341+EPlOSAG00000037559	E002	0	NA	NA	NA	NA	2	30090660	30090775	116	+	0	0	0	0	0	0	c("EPlOSAT00000002729", "EPlOSAT00000038947")
EPlOSAG00000001341+EPlOSAG00000037559	E003	0	NA	NA	NA	NA	2	30090776	30090797	22	+	0	0	0	0	0	0	EPlOSAT00000038947
EPlOSAG00000001342	E001	0	NA	NA	NA	NA	7	2375203	2375320	118	+	0	0	0	0	0	0	EPlOSAT00000002730
EPlOSAG00000001343+EPlOSAG00000010453	E001	0	NA	NA	NA	NA	4	9178959	9178959	1	-	0	0	0	0	0	0	EPlOSAT00000002731
EPlOSAG00000001343+EPlOSAG00000010453	E002	0	NA	NA	NA	NA	4	9178960	9179046	87	-	0	0	0	0	0	0	c("EPlOSAT00000011841", "EPlOSAT00000002731")
EPlOSAG00000001345	E001	0	NA	NA	NA	NA	11	20120190	20120307	118	+	0	0	0	0	0	0	EPlOSAT00000002733
EPlOSAG00000001347+EPlOSAG00000033518	E001	0	NA	NA	NA	NA	12	26565815	26565842	28	-	0	0	0	0	0	0	EPlOSAT00000034906
EPlOSAG00000001347+EPlOSAG00000033518	E002	0	NA	NA	NA	NA	12	26565843	26565937	95	-	0	0	0	0	0	0	c("EPlOSAT00000034906", "EPlOSAT00000002735")
EPlOSAG00000001347+EPlOSAG00000033518	E003	0	NA	NA	NA	NA	12	26565938	26565967	30	-	0	0	0	0	0	0	EPlOSAT00000034906
EPlOSAG00000001348	E001	0	NA	NA	NA	NA	3	11505289	11505399	111	-	0	0	0	0	0	0	EPlOSAT00000002736
EPlOSAG00000001349+EPlOSAG00000038866	E001	0	NA	NA	NA	NA	2	7095275	7095296	22	+	0	0	0	0	0	0	EPlOSAT00000040254
EPlOSAG00000001349+EPlOSAG00000038866	E002	0	NA	NA	NA	NA	2	7095297	7095414	118	+	0	0	0	0	0	0	c("EPlOSAT00000040254", "EPlOSAT00000002737")
EPlOSAG00000001349+EPlOSAG00000038866	E003	0	NA	NA	NA	NA	2	7095415	7095436	22	+	0	0	0	0	0	0	EPlOSAT00000040254
EPlOSAG00000001354+EPlOSAG00000010454	E001	0.176822	12	0.0107862	0.917283	NA	3	34489167	34489167	1	-	1	0	0	0	0	0	EPlOSAT00000002742
EPlOSAG00000001354+EPlOSAG00000010454	E002	0.530465	12	0.0107882	0.917275	NA	3	34489168	34489254	87	-	3	0	0	0	0	0	c("EPlOSAT00000011842", "EPlOSAT00000002742")
EPlOSAG00000001355+EPlOSAG00000036127	E001	0	NA	NA	NA	NA	6	10437008	10437009	2	-	0	0	0	0	0	0	EPlOSAT00000002743
EPlOSAG00000001355+EPlOSAG00000036127	E002	0	NA	NA	NA	NA	6	10437010	10437123	114	-	0	0	0	0	0	0	c("EPlOSAT00000037515", "EPlOSAT00000002743")
EPlOSAG00000001355+EPlOSAG00000036127	E003	0	NA	NA	NA	NA	6	10437124	10437125	2	-	0	0	0	0	0	0	EPlOSAT00000002743
EPlOSAG00000001358+EPlOSAG00000041926	E001	0	NA	NA	NA	NA	9	9279265	9279286	22	+	0	0	0	0	0	0	EPlOSAT00000043314
EPlOSAG00000001358+EPlOSAG00000041926	E002	0	NA	NA	NA	NA	9	9279287	9279404	118	+	0	0	0	0	0	0	c("EPlOSAT00000002746", "EPlOSAT00000043314")
EPlOSAG00000001358+EPlOSAG00000041926	E003	0	NA	NA	NA	NA	9	9279405	9279426	22	+	0	0	0	0	0	0	EPlOSAT00000043314
EPlOSAG00000001359	E001	0	NA	NA	NA	NA	3	11400488	11400605	118	+	0	0	0	0	0	0	EPlOSAT00000002747
EPlOSAG00000001360+EPlOSAG00000035817	E001	0	NA	NA	NA	NA	10	15992038	15992059	22	+	0	0	0	0	0	0	EPlOSAT00000037205
EPlOSAG00000001360+EPlOSAG00000035817	E002	0	NA	NA	NA	NA	10	15992060	15992177	118	+	0	0	0	0	0	0	c("EPlOSAT00000002748", "EPlOSAT00000037205")
EPlOSAG00000001360+EPlOSAG00000035817	E003	0	NA	NA	NA	NA	10	15992178	15992199	22	+	0	0	0	0	0	0	EPlOSAT00000037205
EPlOSAG00000001361+EPlOSAG00000049694+EPlOSAG00000033079	E001	0	NA	NA	NA	NA	11	10561119	10561140	22	+	0	0	0	0	0	0	EPlOSAT00000034467
EPlOSAG00000001361+EPlOSAG00000049694+EPlOSAG00000033079	E002	0	NA	NA	NA	NA	11	10561141	10561250	110	+	0	0	0	0	0	0	c("EPlOSAT00000034467", "EPlOSAT00000051082", "EPlOSAT00000002749")
EPlOSAG00000001361+EPlOSAG00000049694+EPlOSAG00000033079	E003	0	NA	NA	NA	NA	11	10561251	10561251	1	+	0	0	0	0	0	0	c("EPlOSAT00000034467", "EPlOSAT00000051082")
EPlOSAG00000001361+EPlOSAG00000049694+EPlOSAG00000033079	E004	0	NA	NA	NA	NA	11	10561252	10561272	21	+	0	0	0	0	0	0	EPlOSAT00000034467
EPlOSAG00000001362+EPlOSAG00000037058	E001	0	NA	NA	NA	NA	6	14597391	14597392	2	-	0	0	0	0	0	0	EPlOSAT00000038446
EPlOSAG00000001362+EPlOSAG00000037058	E002	0	NA	NA	NA	NA	6	14597393	14597500	108	-	0	0	0	0	0	0	c("EPlOSAT00000002750", "EPlOSAT00000038446")
EPlOSAG00000001362+EPlOSAG00000037058	E003	0	NA	NA	NA	NA	6	14597501	14597504	4	-	0	0	0	0	0	0	EPlOSAT00000002750
EPlOSAG00000001363	E001	0	NA	NA	NA	NA	6	7754298	7754411	114	+	0	0	0	0	0	0	EPlOSAT00000002751
EPlOSAG00000001365+EPlOSAG00000010456	E001	0	NA	NA	NA	NA	2	14284945	14285031	87	+	0	0	0	0	0	0	c("EPlOSAT00000002753", "EPlOSAT00000011844")
EPlOSAG00000001365+EPlOSAG00000010456	E002	0	NA	NA	NA	NA	2	14285032	14285032	1	+	0	0	0	0	0	0	EPlOSAT00000002753
EPlOSAG00000001368+EPlOSAG00000042417	E001	0	NA	NA	NA	NA	9	8327317	8327338	22	+	0	0	0	0	0	0	EPlOSAT00000043805
EPlOSAG00000001368+EPlOSAG00000042417	E002	0	NA	NA	NA	NA	9	8327339	8327456	118	+	0	0	0	0	0	0	c("EPlOSAT00000043805", "EPlOSAT00000002756")
EPlOSAG00000001368+EPlOSAG00000042417	E003	0	NA	NA	NA	NA	9	8327457	8327478	22	+	0	0	0	0	0	0	EPlOSAT00000043805
EPlOSAG00000001369+EPlOSAG00000039741	E001	0	NA	NA	NA	NA	7	984009	984030	22	-	0	0	0	0	0	0	EPlOSAT00000041129
EPlOSAG00000001369+EPlOSAG00000039741	E002	0	NA	NA	NA	NA	7	984031	984148	118	-	0	0	0	0	0	0	c("EPlOSAT00000041129", "EPlOSAT00000002757")
EPlOSAG00000001369+EPlOSAG00000039741	E003	0	NA	NA	NA	NA	7	984149	984170	22	-	0	0	0	0	0	0	EPlOSAT00000041129
EPlOSAG00000001370+EPlOSAG00000035771	E001	0	NA	NA	NA	NA	1	39450769	39450790	22	+	0	0	0	0	0	0	EPlOSAT00000037159
EPlOSAG00000001370+EPlOSAG00000035771	E002	0	NA	NA	NA	NA	1	39450791	39450908	118	+	0	0	0	0	0	0	c("EPlOSAT00000002758", "EPlOSAT00000037159")
EPlOSAG00000001370+EPlOSAG00000035771	E003	0	NA	NA	NA	NA	1	39450909	39450930	22	+	0	0	0	0	0	0	EPlOSAT00000037159
EPlOSAG00000001373+EPlOSAG00000037178	E001	0	NA	NA	NA	NA	7	19788104	19788106	3	-	0	0	0	0	0	0	EPlOSAT00000002761
EPlOSAG00000001373+EPlOSAG00000037178	E002	0	NA	NA	NA	NA	7	19788107	19788218	112	-	0	0	0	0	0	0	c("EPlOSAT00000038566", "EPlOSAT00000002761")
EPlOSAG00000001373+EPlOSAG00000037178	E003	0	NA	NA	NA	NA	7	19788219	19788221	3	-	0	0	0	0	0	0	EPlOSAT00000002761
EPlOSAG00000001376+EPlOSAG00000010457	E001	0	NA	NA	NA	NA	1	33570262	33570262	1	-	0	0	0	0	0	0	EPlOSAT00000002764
EPlOSAG00000001376+EPlOSAG00000010457	E002	0	NA	NA	NA	NA	1	33570263	33570349	87	-	0	0	0	0	0	0	c("EPlOSAT00000002764", "EPlOSAT00000011845")
EPlOSAG00000001377+EPlOSAG00000031352	E001	0	NA	NA	NA	NA	7	23428430	23428441	12	-	0	0	0	0	0	0	EPlOSAT00000002765
EPlOSAG00000001377+EPlOSAG00000031352	E002	0	NA	NA	NA	NA	7	23428442	23428535	94	-	0	0	0	0	0	0	c("EPlOSAT00000032740", "EPlOSAT00000002765")
EPlOSAG00000001377+EPlOSAG00000031352	E003	0	NA	NA	NA	NA	7	23428536	23428547	12	-	0	0	0	0	0	0	EPlOSAT00000002765
EPlOSAG00000001378+EPlOSAG00000032117	E001	0	NA	NA	NA	NA	1	34770478	34770479	2	+	0	0	0	0	0	0	EPlOSAT00000002766
EPlOSAG00000001378+EPlOSAG00000032117	E002	0	NA	NA	NA	NA	1	34770480	34770593	114	+	0	0	0	0	0	0	c("EPlOSAT00000002766", "EPlOSAT00000033505")
EPlOSAG00000001378+EPlOSAG00000032117	E003	0	NA	NA	NA	NA	1	34770594	34770595	2	+	0	0	0	0	0	0	EPlOSAT00000002766
EPlOSAG00000001380+EPlOSAG00000042196+EPlOSAG00000050951	E001	0	NA	NA	NA	NA	3	34761557	34761578	22	+	0	0	0	0	0	0	EPlOSAT00000043584
EPlOSAG00000001380+EPlOSAG00000042196+EPlOSAG00000050951	E002	0	NA	NA	NA	NA	3	34761579	34761588	10	+	0	0	0	0	0	0	c("EPlOSAT00000002768", "EPlOSAT00000043584")
EPlOSAG00000001380+EPlOSAG00000042196+EPlOSAG00000050951	E003	0	NA	NA	NA	NA	3	34761589	34761682	94	+	0	0	0	0	0	0	c("EPlOSAT00000052339", "EPlOSAT00000043584", "EPlOSAT00000002768")
EPlOSAG00000001380+EPlOSAG00000042196+EPlOSAG00000050951	E004	0	NA	NA	NA	NA	3	34761683	34761691	9	+	0	0	0	0	0	0	c("EPlOSAT00000002768", "EPlOSAT00000043584")
EPlOSAG00000001380+EPlOSAG00000042196+EPlOSAG00000050951	E005	0	NA	NA	NA	NA	3	34761692	34761713	22	+	0	0	0	0	0	0	EPlOSAT00000043584
EPlOSAG00000001382	E001	0	NA	NA	NA	NA	4	24632582	24632647	66	-	0	0	0	0	0	0	EPlOSAT00000002770
EPlOSAG00000001383+EPlOSAG00000038363	E001	0	NA	NA	NA	NA	6	23715600	23715621	22	-	0	0	0	0	0	0	EPlOSAT00000039751
EPlOSAG00000001383+EPlOSAG00000038363	E002	0	NA	NA	NA	NA	6	23715622	23715741	120	-	0	0	0	0	0	0	c("EPlOSAT00000039751", "EPlOSAT00000002771")
EPlOSAG00000001383+EPlOSAG00000038363	E003	0	NA	NA	NA	NA	6	23715742	23715763	22	-	0	0	0	0	0	0	EPlOSAT00000039751
EPlOSAG00000001385+EPlOSAG00000032914	E001	0	NA	NA	NA	NA	12	23730667	23730678	12	+	0	0	0	0	0	0	EPlOSAT00000002773
EPlOSAG00000001385+EPlOSAG00000032914	E002	0	NA	NA	NA	NA	12	23730679	23730772	94	+	0	0	0	0	0	0	c("EPlOSAT00000034302", "EPlOSAT00000002773")
EPlOSAG00000001385+EPlOSAG00000032914	E003	0	NA	NA	NA	NA	12	23730773	23730784	12	+	0	0	0	0	0	0	EPlOSAT00000002773
EPlOSAG00000001386+EPlOSAG00000042133	E001	0	NA	NA	NA	NA	11	19348569	19348590	22	-	0	0	0	0	0	0	EPlOSAT00000043521
EPlOSAG00000001386+EPlOSAG00000042133	E002	0	NA	NA	NA	NA	11	19348591	19348708	118	-	0	0	0	0	0	0	c("EPlOSAT00000002774", "EPlOSAT00000043521")
EPlOSAG00000001386+EPlOSAG00000042133	E003	0	NA	NA	NA	NA	11	19348709	19348730	22	-	0	0	0	0	0	0	EPlOSAT00000043521
EPlOSAG00000001387+EPlOSAG00000010458	E001	0	NA	NA	NA	NA	12	13411493	13411579	87	+	0	0	0	0	0	0	c("EPlOSAT00000002775", "EPlOSAT00000011846")
EPlOSAG00000001387+EPlOSAG00000010458	E002	0	NA	NA	NA	NA	12	13411580	13411580	1	+	0	0	0	0	0	0	EPlOSAT00000002775
EPlOSAG00000001389+EPlOSAG00000040291	E001	0	NA	NA	NA	NA	12	17794831	17794858	28	+	0	0	0	0	0	0	EPlOSAT00000041679
EPlOSAG00000001389+EPlOSAG00000040291	E002	0	NA	NA	NA	NA	12	17794859	17794961	103	+	0	0	0	0	0	0	c("EPlOSAT00000002777", "EPlOSAT00000041679")
EPlOSAG00000001389+EPlOSAG00000040291	E003	0	NA	NA	NA	NA	12	17794962	17794989	28	+	0	0	0	0	0	0	EPlOSAT00000041679
EPlOSAG00000001390+EPlOSAG00000041003	E001	0	NA	NA	NA	NA	6	14572799	14572820	22	-	0	0	0	0	0	0	EPlOSAT00000042391
EPlOSAG00000001390+EPlOSAG00000041003	E002	0	NA	NA	NA	NA	6	14572821	14572936	116	-	0	0	0	0	0	0	c("EPlOSAT00000042391", "EPlOSAT00000002778")
EPlOSAG00000001390+EPlOSAG00000041003	E003	0	NA	NA	NA	NA	6	14572937	14572958	22	-	0	0	0	0	0	0	EPlOSAT00000042391
EPlOSAG00000001393+EPlOSAG00000035750	E001	0	NA	NA	NA	NA	1	12615540	12615541	2	+	0	0	0	0	0	0	EPlOSAT00000002781
EPlOSAG00000001393+EPlOSAG00000035750	E002	0	NA	NA	NA	NA	1	12615542	12615655	114	+	0	0	0	0	0	0	c("EPlOSAT00000002781", "EPlOSAT00000037138")
EPlOSAG00000001393+EPlOSAG00000035750	E003	0	NA	NA	NA	NA	1	12615656	12615657	2	+	0	0	0	0	0	0	EPlOSAT00000002781
EPlOSAG00000001394	E001	0	NA	NA	NA	NA	7	13715315	13715432	118	+	0	0	0	0	0	0	EPlOSAT00000002782
EPlOSAG00000001398	E001	0	NA	NA	NA	NA	4	26312424	26312496	73	+	0	0	0	0	0	0	EPlOSAT00000002786
EPlOSAG00000001399+EPlOSAG00000038864	E001	0	NA	NA	NA	NA	1	3462557	3462578	22	+	0	0	0	0	0	0	EPlOSAT00000040252
EPlOSAG00000001399+EPlOSAG00000038864	E002	0	NA	NA	NA	NA	1	3462579	3462696	118	+	0	0	0	0	0	0	c("EPlOSAT00000002787", "EPlOSAT00000040252")
EPlOSAG00000001399+EPlOSAG00000038864	E003	0	NA	NA	NA	NA	1	3462697	3462718	22	+	0	0	0	0	0	0	EPlOSAT00000040252
EPlOSAG00000001400	E001	0	NA	NA	NA	NA	7	29674809	29674926	118	-	0	0	0	0	0	0	EPlOSAT00000002788
EPlOSAG00000001401+EPlOSAG00000039283	E001	0	NA	NA	NA	NA	5	2379731	2379766	36	+	0	0	0	0	0	0	EPlOSAT00000040671
EPlOSAG00000001401+EPlOSAG00000039283	E002	0	NA	NA	NA	NA	5	2379767	2379856	90	+	0	0	0	0	0	0	c("EPlOSAT00000040671", "EPlOSAT00000002789")
EPlOSAG00000001401+EPlOSAG00000039283	E003	0	NA	NA	NA	NA	5	2379857	2379892	36	+	0	0	0	0	0	0	EPlOSAT00000040671
EPlOSAG00000001402+EPlOSAG00000032215	E001	0	NA	NA	NA	NA	10	12173597	12173602	6	+	0	0	0	0	0	0	EPlOSAT00000002790
EPlOSAG00000001402+EPlOSAG00000032215	E002	0	NA	NA	NA	NA	10	12173603	12173708	106	+	0	0	0	0	0	0	c("EPlOSAT00000033603", "EPlOSAT00000002790")
EPlOSAG00000001402+EPlOSAG00000032215	E003	0	NA	NA	NA	NA	10	12173709	12173714	6	+	0	0	0	0	0	0	EPlOSAT00000002790
EPlOSAG00000001404	E001	0	NA	NA	NA	NA	7	15982170	15982262	93	-	0	0	0	0	0	0	EPlOSAT00000002792
EPlOSAG00000001407	E001	0	NA	NA	NA	NA	11	1287062	1287179	118	+	0	0	0	0	0	0	EPlOSAT00000002795
EPlOSAG00000001408+EPlOSAG00000038890	E001	0	NA	NA	NA	NA	9	4452292	4452324	33	-	0	0	0	0	0	0	EPlOSAT00000040278
EPlOSAG00000001408+EPlOSAG00000038890	E002	0	NA	NA	NA	NA	9	4452325	4452420	96	-	0	0	0	0	0	0	c("EPlOSAT00000002796", "EPlOSAT00000040278")
EPlOSAG00000001408+EPlOSAG00000038890	E003	0	NA	NA	NA	NA	9	4452421	4452453	33	-	0	0	0	0	0	0	EPlOSAT00000040278
EPlOSAG00000001409	E001	0	NA	NA	NA	NA	12	13350385	13350457	73	-	0	0	0	0	0	0	EPlOSAT00000002797
EPlOSAG00000001410	E001	0	NA	NA	NA	NA	10	22093563	22093706	144	+	0	0	0	0	0	0	EPlOSAT00000002798
EPlOSAG00000001412+EPlOSAG00000039939	E001	0	NA	NA	NA	NA	2	32827386	32827407	22	+	0	0	0	0	0	0	EPlOSAT00000041327
EPlOSAG00000001412+EPlOSAG00000039939	E002	0	NA	NA	NA	NA	2	32827408	32827525	118	+	0	0	0	0	0	0	c("EPlOSAT00000002800", "EPlOSAT00000041327")
EPlOSAG00000001412+EPlOSAG00000039939	E003	0	NA	NA	NA	NA	2	32827526	32827547	22	+	0	0	0	0	0	0	EPlOSAT00000041327
EPlOSAG00000001414	E001	0	NA	NA	NA	NA	2	7311247	7311364	118	+	0	0	0	0	0	0	EPlOSAT00000002802
EPlOSAG00000001416+EPlOSAG00000037385	E001	0	NA	NA	NA	NA	10	2372417	2372438	22	+	0	0	0	0	0	0	EPlOSAT00000038773
EPlOSAG00000001416+EPlOSAG00000037385	E002	0	NA	NA	NA	NA	10	2372439	2372556	118	+	0	0	0	0	0	0	c("EPlOSAT00000002804", "EPlOSAT00000038773")
EPlOSAG00000001416+EPlOSAG00000037385	E003	0	NA	NA	NA	NA	10	2372557	2372578	22	+	0	0	0	0	0	0	EPlOSAT00000038773
EPlOSAG00000001417+EPlOSAG00000042147	E001	0	NA	NA	NA	NA	9	1364592	1364613	22	-	0	0	0	0	0	0	EPlOSAT00000043535
EPlOSAG00000001417+EPlOSAG00000042147	E002	0	NA	NA	NA	NA	9	1364614	1364731	118	-	0	0	0	0	0	0	c("EPlOSAT00000002805", "EPlOSAT00000043535")
EPlOSAG00000001417+EPlOSAG00000042147	E003	0	NA	NA	NA	NA	9	1364732	1364753	22	-	0	0	0	0	0	0	EPlOSAT00000043535
EPlOSAG00000001419	E001	0	NA	NA	NA	NA	8	18092235	18092348	114	-	0	0	0	0	0	0	EPlOSAT00000002807
EPlOSAG00000001420	E001	0	NA	NA	NA	NA	8	28003891	28003964	74	+	0	0	0	0	0	0	EPlOSAT00000002808
EPlOSAG00000001421	E001	0	NA	NA	NA	NA	11	12173991	12174109	119	+	0	0	0	0	0	0	EPlOSAT00000002809
EPlOSAG00000001423	E001	0	NA	NA	NA	NA	2	6837652	6837769	118	+	0	0	0	0	0	0	EPlOSAT00000002811
EPlOSAG00000001424+EPlOSAG00000036363	E001	0	NA	NA	NA	NA	12	27000830	27000851	22	-	0	0	0	0	0	0	EPlOSAT00000037751
EPlOSAG00000001424+EPlOSAG00000036363	E002	0	NA	NA	NA	NA	12	27000852	27000969	118	-	0	0	0	0	0	0	c("EPlOSAT00000002812", "EPlOSAT00000037751")
EPlOSAG00000001424+EPlOSAG00000036363	E003	0	NA	NA	NA	NA	12	27000970	27000991	22	-	0	0	0	0	0	0	EPlOSAT00000037751
EPlOSAG00000001426+EPlOSAG00000037619	E001	0	NA	NA	NA	NA	6	2189138	2189159	22	+	0	0	0	0	0	0	EPlOSAT00000039007
EPlOSAG00000001426+EPlOSAG00000037619	E002	0	NA	NA	NA	NA	6	2189160	2189277	118	+	0	0	0	0	0	0	c("EPlOSAT00000039007", "EPlOSAT00000002814")
EPlOSAG00000001426+EPlOSAG00000037619	E003	0	NA	NA	NA	NA	6	2189278	2189299	22	+	0	0	0	0	0	0	EPlOSAT00000039007
EPlOSAG00000001427+EPlOSAG00000039413	E001	0	NA	NA	NA	NA	2	32827386	32827407	22	-	0	0	0	0	0	0	EPlOSAT00000040801
EPlOSAG00000001427+EPlOSAG00000039413	E002	0	NA	NA	NA	NA	2	32827408	32827525	118	-	0	0	0	0	0	0	c("EPlOSAT00000002815", "EPlOSAT00000040801")
EPlOSAG00000001427+EPlOSAG00000039413	E003	0	NA	NA	NA	NA	2	32827526	32827547	22	-	0	0	0	0	0	0	EPlOSAT00000040801
EPlOSAG00000001429	E001	0	NA	NA	NA	NA	4	10848836	10848944	109	-	0	0	0	0	0	0	EPlOSAT00000002817
EPlOSAG00000001430	E001	0	NA	NA	NA	NA	9	11040944	11041093	150	-	0	0	0	0	0	0	EPlOSAT00000002818
EPlOSAG00000001432	E001	0	NA	NA	NA	NA	2	5610556	5610626	71	+	0	0	0	0	0	0	EPlOSAT00000002820
EPlOSAG00000001434+EPlOSAG00000039489	E001	0	NA	NA	NA	NA	6	2189138	2189159	22	-	0	0	0	0	0	0	EPlOSAT00000040877
EPlOSAG00000001434+EPlOSAG00000039489	E002	0	NA	NA	NA	NA	6	2189160	2189277	118	-	0	0	0	0	0	0	c("EPlOSAT00000002822", "EPlOSAT00000040877")
EPlOSAG00000001434+EPlOSAG00000039489	E003	0	NA	NA	NA	NA	6	2189278	2189299	22	-	0	0	0	0	0	0	EPlOSAT00000040877
EPlOSAG00000001435+EPlOSAG00000037673	E001	0	NA	NA	NA	NA	11	21451858	21451861	4	-	0	0	0	0	0	0	EPlOSAT00000002823
EPlOSAG00000001435+EPlOSAG00000037673	E002	0	NA	NA	NA	NA	11	21451862	21451971	110	-	0	0	0	0	0	0	c("EPlOSAT00000002823", "EPlOSAT00000039061")
EPlOSAG00000001435+EPlOSAG00000037673	E003	0	NA	NA	NA	NA	11	21451972	21451975	4	-	0	0	0	0	0	0	EPlOSAT00000002823
EPlOSAG00000001436	E001	0	NA	NA	NA	NA	4	17911674	17911791	118	+	0	0	0	0	0	0	EPlOSAT00000002824
EPlOSAG00000001437+EPlOSAG00000040008	E001	0	NA	NA	NA	NA	7	1200093	1200114	22	+	0	0	0	0	0	0	EPlOSAT00000041396
EPlOSAG00000001437+EPlOSAG00000040008	E002	0	NA	NA	NA	NA	7	1200115	1200232	118	+	0	0	0	0	0	0	c("EPlOSAT00000041396", "EPlOSAT00000002825")
EPlOSAG00000001437+EPlOSAG00000040008	E003	0	NA	NA	NA	NA	7	1200233	1200254	22	+	0	0	0	0	0	0	EPlOSAT00000041396
EPlOSAG00000001440+EPlOSAG00000037466	E001	0	NA	NA	NA	NA	12	27000830	27000851	22	+	0	0	0	0	0	0	EPlOSAT00000038854
EPlOSAG00000001440+EPlOSAG00000037466	E002	0	NA	NA	NA	NA	12	27000852	27000969	118	+	0	0	0	0	0	0	c("EPlOSAT00000002828", "EPlOSAT00000038854")
EPlOSAG00000001440+EPlOSAG00000037466	E003	0	NA	NA	NA	NA	12	27000970	27000991	22	+	0	0	0	0	0	0	EPlOSAT00000038854
EPlOSAG00000001442+EPlOSAG00000039361	E001	0	NA	NA	NA	NA	3	2936808	2936829	22	-	0	0	0	0	0	0	EPlOSAT00000040749
EPlOSAG00000001442+EPlOSAG00000039361	E002	0	NA	NA	NA	NA	3	2936830	2936947	118	-	0	0	0	0	0	0	c("EPlOSAT00000002830", "EPlOSAT00000040749")
EPlOSAG00000001442+EPlOSAG00000039361	E003	0	NA	NA	NA	NA	3	2936948	2936969	22	-	0	0	0	0	0	0	EPlOSAT00000040749
EPlOSAG00000001443	E001	0	NA	NA	NA	NA	12	1350214	1350287	74	+	0	0	0	0	0	0	EPlOSAT00000002831
EPlOSAG00000001444+EPlOSAG00000037682	E001	0	NA	NA	NA	NA	10	10936209	10936237	29	-	0	0	0	0	0	0	EPlOSAT00000039070
EPlOSAG00000001444+EPlOSAG00000037682	E002	0	NA	NA	NA	NA	10	10936238	10936349	112	-	0	0	0	0	0	0	c("EPlOSAT00000002832", "EPlOSAT00000039070")
EPlOSAG00000001444+EPlOSAG00000037682	E003	0	NA	NA	NA	NA	10	10936350	10936371	22	-	0	0	0	0	0	0	EPlOSAT00000039070
EPlOSAG00000001445+EPlOSAG00000037411	E001	0	NA	NA	NA	NA	1	42099784	42099805	22	+	0	0	0	0	0	0	EPlOSAT00000038799
EPlOSAG00000001445+EPlOSAG00000037411	E002	0	NA	NA	NA	NA	1	42099806	42099927	122	+	0	0	0	0	0	0	c("EPlOSAT00000002833", "EPlOSAT00000038799")
EPlOSAG00000001445+EPlOSAG00000037411	E003	0	NA	NA	NA	NA	1	42099928	42099949	22	+	0	0	0	0	0	0	EPlOSAT00000038799
EPlOSAG00000001447+EPlOSAG00000035985	E001	0	NA	NA	NA	NA	4	23610264	23610285	22	+	0	0	0	0	0	0	EPlOSAT00000037373
EPlOSAG00000001447+EPlOSAG00000035985	E002	0	NA	NA	NA	NA	4	23610286	23610403	118	+	0	0	0	0	0	0	c("EPlOSAT00000002835", "EPlOSAT00000037373")
EPlOSAG00000001447+EPlOSAG00000035985	E003	0	NA	NA	NA	NA	4	23610404	23610425	22	+	0	0	0	0	0	0	EPlOSAT00000037373
EPlOSAG00000001449	E001	0	NA	NA	NA	NA	3	27075515	27075678	164	-	0	0	0	0	0	0	EPlOSAT00000002837
EPlOSAG00000001452+EPlOSAG00000041005	E001	0	NA	NA	NA	NA	4	31539780	31539801	22	+	0	0	0	0	0	0	EPlOSAT00000042393
EPlOSAG00000001452+EPlOSAG00000041005	E002	0	NA	NA	NA	NA	4	31539802	31539913	112	+	0	0	0	0	0	0	c("EPlOSAT00000002840", "EPlOSAT00000042393")
EPlOSAG00000001452+EPlOSAG00000041005	E003	0	NA	NA	NA	NA	4	31539914	31539941	28	+	0	0	0	0	0	0	EPlOSAT00000042393
EPlOSAG00000001453+EPlOSAG00000039635	E001	0	NA	NA	NA	NA	2	27615327	27615354	28	-	0	0	0	0	0	0	EPlOSAT00000041023
EPlOSAG00000001453+EPlOSAG00000039635	E002	0	NA	NA	NA	NA	2	27615355	27615468	114	-	0	0	0	0	0	0	c("EPlOSAT00000002841", "EPlOSAT00000041023")
EPlOSAG00000001453+EPlOSAG00000039635	E003	0	NA	NA	NA	NA	2	27615469	27615490	22	-	0	0	0	0	0	0	EPlOSAT00000041023
EPlOSAG00000001454	E001	0	NA	NA	NA	NA	11	23238287	23238360	74	+	0	0	0	0	0	0	EPlOSAT00000002842
EPlOSAG00000001456+EPlOSAG00000034617	E001	0	NA	NA	NA	NA	9	11452600	11452621	22	+	0	0	0	0	0	0	EPlOSAT00000036005
EPlOSAG00000001456+EPlOSAG00000034617	E002	0	NA	NA	NA	NA	9	11452622	11452739	118	+	0	0	0	0	0	0	c("EPlOSAT00000036005", "EPlOSAT00000002844")
EPlOSAG00000001456+EPlOSAG00000034617	E003	0	NA	NA	NA	NA	9	11452740	11452761	22	+	0	0	0	0	0	0	EPlOSAT00000036005
EPlOSAG00000001457+EPlOSAG00000042058+EPlOSAG00000050657	E001	0	NA	NA	NA	NA	2	26406054	26406075	22	-	0	0	0	0	0	0	EPlOSAT00000043446
EPlOSAG00000001457+EPlOSAG00000042058+EPlOSAG00000050657	E002	0	NA	NA	NA	NA	2	26406076	26406089	14	-	0	0	0	0	0	0	c("EPlOSAT00000043446", "EPlOSAT00000002845")
EPlOSAG00000001457+EPlOSAG00000042058+EPlOSAG00000050657	E003	0	NA	NA	NA	NA	2	26406090	26406179	90	-	0	0	0	0	0	0	c("EPlOSAT00000043446", "EPlOSAT00000052045", "EPlOSAT00000002845")
EPlOSAG00000001457+EPlOSAG00000042058+EPlOSAG00000050657	E004	0	NA	NA	NA	NA	2	26406180	26406193	14	-	0	0	0	0	0	0	c("EPlOSAT00000043446", "EPlOSAT00000002845")
EPlOSAG00000001457+EPlOSAG00000042058+EPlOSAG00000050657	E005	0	NA	NA	NA	NA	2	26406194	26406215	22	-	0	0	0	0	0	0	EPlOSAT00000043446
EPlOSAG00000001458+EPlOSAG00000039749	E001	0	NA	NA	NA	NA	2	26778488	26778509	22	+	0	0	0	0	0	0	EPlOSAT00000041137
EPlOSAG00000001458+EPlOSAG00000039749	E002	0	NA	NA	NA	NA	2	26778510	26778627	118	+	0	0	0	0	0	0	c("EPlOSAT00000002846", "EPlOSAT00000041137")
EPlOSAG00000001458+EPlOSAG00000039749	E003	0	NA	NA	NA	NA	2	26778628	26778649	22	+	0	0	0	0	0	0	EPlOSAT00000041137
EPlOSAG00000001459+EPlOSAG00000038270	E001	0	NA	NA	NA	NA	9	4434861	4434862	2	-	0	0	0	0	0	0	EPlOSAT00000039658
EPlOSAG00000001459+EPlOSAG00000038270	E002	0	NA	NA	NA	NA	9	4434863	4434972	110	-	0	0	0	0	0	0	c("EPlOSAT00000039658", "EPlOSAT00000002847")
EPlOSAG00000001459+EPlOSAG00000038270	E003	0	NA	NA	NA	NA	9	4434973	4434976	4	-	0	0	0	0	0	0	EPlOSAT00000002847
EPlOSAG00000001460+EPlOSAG00000041914	E001	0	NA	NA	NA	NA	6	5181495	5181516	22	+	0	0	0	0	0	0	EPlOSAT00000043302
EPlOSAG00000001460+EPlOSAG00000041914	E002	0	NA	NA	NA	NA	6	5181517	5181628	112	+	0	0	0	0	0	0	c("EPlOSAT00000002848", "EPlOSAT00000043302")
EPlOSAG00000001460+EPlOSAG00000041914	E003	0	NA	NA	NA	NA	6	5181629	5181656	28	+	0	0	0	0	0	0	EPlOSAT00000043302
EPlOSAG00000001461+EPlOSAG00000039406	E001	0	NA	NA	NA	NA	3	11025917	11025938	22	+	0	0	0	0	0	0	EPlOSAT00000040794
EPlOSAG00000001461+EPlOSAG00000039406	E002	0	NA	NA	NA	NA	3	11025939	11026056	118	+	0	0	0	0	0	0	c("EPlOSAT00000002849", "EPlOSAT00000040794")
EPlOSAG00000001461+EPlOSAG00000039406	E003	0	NA	NA	NA	NA	3	11026057	11026078	22	+	0	0	0	0	0	0	EPlOSAT00000040794
EPlOSAG00000001462+EPlOSAG00000042690	E001	0	NA	NA	NA	NA	4	5433240	5433261	22	+	0	0	0	0	0	0	EPlOSAT00000044078
EPlOSAG00000001462+EPlOSAG00000042690	E002	0	NA	NA	NA	NA	4	5433262	5433379	118	+	0	0	0	0	0	0	c("EPlOSAT00000002850", "EPlOSAT00000044078")
EPlOSAG00000001462+EPlOSAG00000042690	E003	0	NA	NA	NA	NA	4	5433380	5433401	22	+	0	0	0	0	0	0	EPlOSAT00000044078
EPlOSAG00000001463+EPlOSAG00000041239+EPlOSAG00000050903+EPlOSAG00000049708	E001	0	NA	NA	NA	NA	4	24024310	24024320	11	-	0	0	0	0	0	0	EPlOSAT00000042627
EPlOSAG00000001463+EPlOSAG00000041239+EPlOSAG00000050903+EPlOSAG00000049708	E002	0	NA	NA	NA	NA	4	24024321	24024330	10	-	0	0	0	0	0	0	c("EPlOSAT00000052291", "EPlOSAT00000042627")
EPlOSAG00000001463+EPlOSAG00000041239+EPlOSAG00000050903+EPlOSAG00000049708	E003	0	NA	NA	NA	NA	4	24024331	24024331	1	-	0	0	0	0	0	0	c("EPlOSAT00000052291", "EPlOSAT00000051096", "EPlOSAT00000042627")
EPlOSAG00000001463+EPlOSAG00000041239+EPlOSAG00000050903+EPlOSAG00000049708	E004	0	NA	NA	NA	NA	4	24024332	24024439	108	-	0	0	0	0	0	0	c("EPlOSAT00000052291", "EPlOSAT00000051096", "EPlOSAT00000002851", "EPlOSAT00000042627")
EPlOSAG00000001463+EPlOSAG00000041239+EPlOSAG00000050903+EPlOSAG00000049708	E005	0	NA	NA	NA	NA	4	24024440	24024440	1	-	0	0	0	0	0	0	c("EPlOSAT00000052291", "EPlOSAT00000051096", "EPlOSAT00000042627")
EPlOSAG00000001463+EPlOSAG00000041239+EPlOSAG00000050903+EPlOSAG00000049708	E006	0	NA	NA	NA	NA	4	24024441	24024449	9	-	0	0	0	0	0	0	c("EPlOSAT00000052291", "EPlOSAT00000042627")
EPlOSAG00000001463+EPlOSAG00000041239+EPlOSAG00000050903+EPlOSAG00000049708	E007	0	NA	NA	NA	NA	4	24024450	24024461	12	-	0	0	0	0	0	0	EPlOSAT00000042627
EPlOSAG00000001464+EPlOSAG00000037120	E001	0	NA	NA	NA	NA	12	18866384	18866405	22	+	0	0	0	0	0	0	EPlOSAT00000038508
EPlOSAG00000001464+EPlOSAG00000037120	E002	0	NA	NA	NA	NA	12	18866406	18866523	118	+	0	0	0	0	0	0	c("EPlOSAT00000038508", "EPlOSAT00000002852")
EPlOSAG00000001464+EPlOSAG00000037120	E003	0	NA	NA	NA	NA	12	18866524	18866545	22	+	0	0	0	0	0	0	EPlOSAT00000038508
EPlOSAG00000001465	E001	0	NA	NA	NA	NA	11	1438279	1438352	74	+	0	0	0	0	0	0	EPlOSAT00000002853
EPlOSAG00000001466+EPlOSAG00000040743	E001	0	NA	NA	NA	NA	2	17263147	17263174	28	-	0	0	0	0	0	0	EPlOSAT00000042131
EPlOSAG00000001466+EPlOSAG00000040743	E002	0	NA	NA	NA	NA	2	17263175	17263286	112	-	0	0	0	0	0	0	c("EPlOSAT00000002854", "EPlOSAT00000042131")
EPlOSAG00000001466+EPlOSAG00000040743	E003	0	NA	NA	NA	NA	2	17263287	17263308	22	-	0	0	0	0	0	0	EPlOSAT00000042131
EPlOSAG00000001468	E001	0	NA	NA	NA	NA	11	21571053	21571186	134	+	0	0	0	0	0	0	EPlOSAT00000002856
EPlOSAG00000001470	E001	0	NA	NA	NA	NA	1	6429428	6429545	118	+	0	0	0	0	0	0	EPlOSAT00000002858
EPlOSAG00000001471+EPlOSAG00000050603+EPlOSAG00000041758+EPlOSAG00000044819	E001	0	NA	NA	NA	NA	4	18112574	18112620	47	-	0	0	0	0	0	0	EPlOSAT00000046207
EPlOSAG00000001471+EPlOSAG00000050603+EPlOSAG00000041758+EPlOSAG00000044819	E002	0	NA	NA	NA	NA	4	18112621	18112642	22	-	0	0	0	0	0	0	c("EPlOSAT00000046207", "EPlOSAT00000043146")
EPlOSAG00000001471+EPlOSAG00000050603+EPlOSAG00000041758+EPlOSAG00000044819	E003	0	NA	NA	NA	NA	4	18112643	18112656	14	-	0	0	0	0	0	0	c("EPlOSAT00000046207", "EPlOSAT00000043146", "EPlOSAT00000002859")
EPlOSAG00000001471+EPlOSAG00000050603+EPlOSAG00000041758+EPlOSAG00000044819	E004	0	NA	NA	NA	NA	4	18112657	18112746	90	-	0	0	0	0	0	0	c("EPlOSAT00000046207", "EPlOSAT00000051991", "EPlOSAT00000043146", "EPlOSAT00000002859")
EPlOSAG00000001471+EPlOSAG00000050603+EPlOSAG00000041758+EPlOSAG00000044819	E005	0	NA	NA	NA	NA	4	18112747	18112760	14	-	0	0	0	0	0	0	c("EPlOSAT00000046207", "EPlOSAT00000043146", "EPlOSAT00000002859")
EPlOSAG00000001471+EPlOSAG00000050603+EPlOSAG00000041758+EPlOSAG00000044819	E006	0	NA	NA	NA	NA	4	18112761	18112782	22	-	0	0	0	0	0	0	c("EPlOSAT00000046207", "EPlOSAT00000043146")
EPlOSAG00000001471+EPlOSAG00000050603+EPlOSAG00000041758+EPlOSAG00000044819	E007	0	NA	NA	NA	NA	4	18112783	18112812	30	-	0	0	0	0	0	0	EPlOSAT00000046207
EPlOSAG00000001472+EPlOSAG00000050946+EPlOSAG00000042344	E001	0	NA	NA	NA	NA	6	8051323	8051344	22	-	0	0	0	0	0	0	EPlOSAT00000043732
EPlOSAG00000001472+EPlOSAG00000050946+EPlOSAG00000042344	E002	0	NA	NA	NA	NA	6	8051345	8051353	9	-	0	0	0	0	0	0	c("EPlOSAT00000002860", "EPlOSAT00000043732")
EPlOSAG00000001472+EPlOSAG00000050946+EPlOSAG00000042344	E003	0	NA	NA	NA	NA	6	8051354	8051452	99	-	0	0	0	0	0	0	c("EPlOSAT00000052334", "EPlOSAT00000002860", "EPlOSAT00000043732")
EPlOSAG00000001472+EPlOSAG00000050946+EPlOSAG00000042344	E004	0	NA	NA	NA	NA	6	8051453	8051462	10	-	0	0	0	0	0	0	c("EPlOSAT00000002860", "EPlOSAT00000043732")
EPlOSAG00000001472+EPlOSAG00000050946+EPlOSAG00000042344	E005	0	NA	NA	NA	NA	6	8051463	8051484	22	-	0	0	0	0	0	0	EPlOSAT00000043732
EPlOSAG00000001473+EPlOSAG00000039512	E001	0	NA	NA	NA	NA	7	29660248	29660269	22	+	0	0	0	0	0	0	EPlOSAT00000040900
EPlOSAG00000001473+EPlOSAG00000039512	E002	0	NA	NA	NA	NA	7	29660270	29660387	118	+	0	0	0	0	0	0	c("EPlOSAT00000040900", "EPlOSAT00000002861")
EPlOSAG00000001473+EPlOSAG00000039512	E003	0	NA	NA	NA	NA	7	29660388	29660409	22	+	0	0	0	0	0	0	EPlOSAT00000040900
EPlOSAG00000001476	E001	0	NA	NA	NA	NA	9	9574573	9574646	74	-	0	0	0	0	0	0	EPlOSAT00000002864
EPlOSAG00000001478+EPlOSAG00000039536	E001	0	NA	NA	NA	NA	3	4419518	4419539	22	+	0	0	0	0	0	0	EPlOSAT00000040924
EPlOSAG00000001478+EPlOSAG00000039536	E002	0	NA	NA	NA	NA	3	4419540	4419657	118	+	0	0	0	0	0	0	c("EPlOSAT00000002866", "EPlOSAT00000040924")
EPlOSAG00000001478+EPlOSAG00000039536	E003	0	NA	NA	NA	NA	3	4419658	4419679	22	+	0	0	0	0	0	0	EPlOSAT00000040924
EPlOSAG00000001479+EPlOSAG00000041256	E001	0	NA	NA	NA	NA	5	7026898	7026919	22	-	0	0	0	0	0	0	EPlOSAT00000042644
EPlOSAG00000001479+EPlOSAG00000041256	E002	0	NA	NA	NA	NA	5	7026920	7026991	72	-	0	0	0	0	0	0	c("EPlOSAT00000002867", "EPlOSAT00000042644")
EPlOSAG00000001479+EPlOSAG00000041256	E003	0	NA	NA	NA	NA	5	7026992	7027013	22	-	0	0	0	0	0	0	EPlOSAT00000042644
EPlOSAG00000001480+EPlOSAG00000042660	E001	0	NA	NA	NA	NA	9	8327317	8327338	22	-	0	0	0	0	0	0	EPlOSAT00000044048
EPlOSAG00000001480+EPlOSAG00000042660	E002	0	NA	NA	NA	NA	9	8327339	8327456	118	-	0	0	0	0	0	0	c("EPlOSAT00000002868", "EPlOSAT00000044048")
EPlOSAG00000001480+EPlOSAG00000042660	E003	0	NA	NA	NA	NA	9	8327457	8327478	22	-	0	0	0	0	0	0	EPlOSAT00000044048
EPlOSAG00000001481+EPlOSAG00000039346	E001	0	NA	NA	NA	NA	3	5207454	5207475	22	+	0	0	0	0	0	0	EPlOSAT00000040734
EPlOSAG00000001481+EPlOSAG00000039346	E002	0	NA	NA	NA	NA	3	5207476	5207593	118	+	0	0	0	0	0	0	c("EPlOSAT00000040734", "EPlOSAT00000002869")
EPlOSAG00000001481+EPlOSAG00000039346	E003	0	NA	NA	NA	NA	3	5207594	5207615	22	+	0	0	0	0	0	0	EPlOSAT00000040734
EPlOSAG00000001482	E001	0	NA	NA	NA	NA	1	27467218	27467335	118	-	0	0	0	0	0	0	EPlOSAT00000002870
EPlOSAG00000001483+EPlOSAG00000040221	E001	0	NA	NA	NA	NA	7	29437628	29437649	22	+	0	0	0	0	0	0	EPlOSAT00000041609
EPlOSAG00000001483+EPlOSAG00000040221	E002	0	NA	NA	NA	NA	7	29437650	29437765	116	+	0	0	0	0	0	0	c("EPlOSAT00000041609", "EPlOSAT00000002871")
EPlOSAG00000001483+EPlOSAG00000040221	E003	0	NA	NA	NA	NA	7	29437766	29437787	22	+	0	0	0	0	0	0	EPlOSAT00000041609
EPlOSAG00000001484+EPlOSAG00000040828	E001	0	NA	NA	NA	NA	4	18536425	18536446	22	+	0	0	0	0	0	0	EPlOSAT00000042216
EPlOSAG00000001484+EPlOSAG00000040828	E002	0	NA	NA	NA	NA	4	18536447	18536564	118	+	0	0	0	0	0	0	c("EPlOSAT00000042216", "EPlOSAT00000002872")
EPlOSAG00000001484+EPlOSAG00000040828	E003	0	NA	NA	NA	NA	4	18536565	18536586	22	+	0	0	0	0	0	0	EPlOSAT00000042216
EPlOSAG00000001487	E001	0	NA	NA	NA	NA	9	9572346	9572419	74	-	0	0	0	0	0	0	EPlOSAT00000002875
EPlOSAG00000001488+EPlOSAG00000033940	E001	0	NA	NA	NA	NA	6	7261638	7261643	6	+	0	0	0	0	0	0	EPlOSAT00000002876
EPlOSAG00000001488+EPlOSAG00000033940	E002	0	NA	NA	NA	NA	6	7261644	7261747	104	+	0	0	0	0	0	0	c("EPlOSAT00000002876", "EPlOSAT00000035328")
EPlOSAG00000001488+EPlOSAG00000033940	E003	0	NA	NA	NA	NA	6	7261748	7261753	6	+	0	0	0	0	0	0	EPlOSAT00000002876
EPlOSAG00000001490+EPlOSAG00000039707	E001	0	NA	NA	NA	NA	3	2591055	2591076	22	+	0	0	0	0	0	0	EPlOSAT00000041095
EPlOSAG00000001490+EPlOSAG00000039707	E002	0	NA	NA	NA	NA	3	2591077	2591192	116	+	0	0	0	0	0	0	c("EPlOSAT00000041095", "EPlOSAT00000002878")
EPlOSAG00000001490+EPlOSAG00000039707	E003	0	NA	NA	NA	NA	3	2591193	2591214	22	+	0	0	0	0	0	0	EPlOSAT00000041095
EPlOSAG00000001497+EPlOSAG00000038471	E001	0	NA	NA	NA	NA	7	13585096	13585117	22	-	0	0	0	0	0	0	EPlOSAT00000039859
EPlOSAG00000001497+EPlOSAG00000038471	E002	0	NA	NA	NA	NA	7	13585118	13585235	118	-	0	0	0	0	0	0	c("EPlOSAT00000002885", "EPlOSAT00000039859")
EPlOSAG00000001497+EPlOSAG00000038471	E003	0	NA	NA	NA	NA	7	13585236	13585257	22	-	0	0	0	0	0	0	EPlOSAT00000039859
EPlOSAG00000001498	E001	0	NA	NA	NA	NA	4	24840840	24840913	74	-	0	0	0	0	0	0	EPlOSAT00000002886
EPlOSAG00000001499	E001	0	NA	NA	NA	NA	11	21184919	21185036	118	+	0	0	0	0	0	0	EPlOSAT00000002887
EPlOSAG00000001500+EPlOSAG00000041696	E001	0	NA	NA	NA	NA	3	27041710	27041731	22	+	0	0	0	0	0	0	EPlOSAT00000043084
EPlOSAG00000001500+EPlOSAG00000041696	E002	0	NA	NA	NA	NA	3	27041732	27041847	116	+	0	0	0	0	0	0	c("EPlOSAT00000043084", "EPlOSAT00000002888")
EPlOSAG00000001500+EPlOSAG00000041696	E003	0	NA	NA	NA	NA	3	27041848	27041869	22	+	0	0	0	0	0	0	EPlOSAT00000043084
EPlOSAG00000001501	E001	0	NA	NA	NA	NA	10	18168363	18168460	98	+	0	0	0	0	0	0	EPlOSAT00000002889
EPlOSAG00000001504+EPlOSAG00000038638	E001	0	NA	NA	NA	NA	1	8721085	8721106	22	+	0	0	0	0	0	0	EPlOSAT00000040026
EPlOSAG00000001504+EPlOSAG00000038638	E002	0	NA	NA	NA	NA	1	8721107	8721207	101	+	0	0	0	0	0	0	c("EPlOSAT00000002892", "EPlOSAT00000040026")
EPlOSAG00000001504+EPlOSAG00000038638	E003	0	NA	NA	NA	NA	1	8721208	8721229	22	+	0	0	0	0	0	0	EPlOSAT00000040026
EPlOSAG00000001506	E001	0	NA	NA	NA	NA	1	22020070	22020169	100	+	0	0	0	0	0	0	EPlOSAT00000002894
EPlOSAG00000001508	E001	0	NA	NA	NA	NA	5	22976523	22976640	118	+	0	0	0	0	0	0	EPlOSAT00000002896
EPlOSAG00000001509	E001	0	NA	NA	NA	NA	3	29935099	29935172	74	+	0	0	0	0	0	0	EPlOSAT00000002897
EPlOSAG00000001511+EPlOSAG00000035763	E001	0	NA	NA	NA	NA	2	4431501	4431504	4	+	0	0	0	0	0	0	EPlOSAT00000002899
EPlOSAG00000001511+EPlOSAG00000035763	E002	0	NA	NA	NA	NA	2	4431505	4431614	110	+	0	0	0	0	0	0	c("EPlOSAT00000002899", "EPlOSAT00000037151")
EPlOSAG00000001511+EPlOSAG00000035763	E003	0	NA	NA	NA	NA	2	4431615	4431618	4	+	0	0	0	0	0	0	EPlOSAT00000002899
EPlOSAG00000001512+EPlOSAG00000042024	E001	0	NA	NA	NA	NA	2	11861599	11861620	22	-	0	0	0	0	0	0	EPlOSAT00000043412
EPlOSAG00000001512+EPlOSAG00000042024	E002	0	NA	NA	NA	NA	2	11861621	11861739	119	-	0	0	0	0	0	0	c("EPlOSAT00000002900", "EPlOSAT00000043412")
EPlOSAG00000001512+EPlOSAG00000042024	E003	0	NA	NA	NA	NA	2	11861740	11861761	22	-	0	0	0	0	0	0	EPlOSAT00000043412
EPlOSAG00000001513	E001	0	NA	NA	NA	NA	12	21660095	21660212	118	+	0	0	0	0	0	0	EPlOSAT00000002901
EPlOSAG00000001516+EPlOSAG00000040075	E001	0	NA	NA	NA	NA	2	18392469	18392490	22	-	0	0	0	0	0	0	EPlOSAT00000041463
[truncated: 809,617+ more rows]

## Sheet: Suppl Table S3
Table S3 Significantly DEU identified between 24h and 6h
OS03G0424200
OS04G0432200
OS01G0928100
Os05g0102800
OS11G0706100
OS01G0238900
OS01G0967100
OS07G0515900
OS06G0122800
OS11G0303200
OS02G0453300
OS01G0920400
OS04G0421900
OS06G0343000
OS01G0260100
OS02G0564200
OS06G0143900
OS06G0130000
OS05G0244700
OS07G0575100
OS01G0913400
OS04G0226340
OS04G0656100
OS01G0923600
OS12G0236700
OS12G0169300
OS02G0530100
OS01G0120800
OS11G059740
OS05G0163400
OS02G0496500
OS12G0615500
OS03G0319400
OS03G0147700
OS03G0586700
OS03G0758100
OS02G0169800
OS01G0540800
OS01G0367900
OS05G0591900
OS08G0102100
OS09G0108400
OS11G0296500
OS03G0793500
OS10G0154000
OS08G0500900
OS04G0527400
OS10G0122600
OS07G0616800
OS05G0511000
OS02G0776700
OS01G0765000
OS01G0171200
OS12G0263800
OS04G0582000
OS04G0583500
OS03G0674300
OS04G0661600
OS05G0495300
OS01G0279700
OS12G0603300
OS07G0424400
OS05G0541900
OS11G0207100
OS05G0521300
OS08G0379000
OS02G0194200
OS12G0285100
OS02G0245200
OS02G0653400
OS10G0545700
OS04G0474500
OS04G0446500
OS02G0152200
OS08G0395700
OS01G0383700
OS02G0599151
OS04G0659900
OS02G0180800
OS11G0416900

## Sheet: Suppl Table S4
Table S4 Significantly DEUs were predicted to be targeted by miRNA
miRNA	p value	Target		Target genes prediction for all identified miRNAs during seed germination (reported in the PLoS One 10.12 (2015): e0145424)using three methods
Predicted targets of osa-miRf10357-akr through web-service psRNATarget	0.0159	Os01g0765000		miRNA	Target
Predicted targets of osa-miRf11469-akr through web-service psRNATarget	0.0093	Os05g0591900		OsmiR-106	LOC_Os03g57940
Predicted targets of osa-miRf10215-akr through web-service psRNATarget	0.0251	Os01g0765000		OsmiR-118	LOC_Os12g41060
Predicted targets of osa-miRf11805-akr through web-service psRNATarget	0.0146	Os01g0765000		OsmiR-14	LOC_Os12g18729
Predicted targets of osa-miRf10556-akr through web-service psRNATarget	0.0106	Os05g0591900		OsmiR-161	LOC_Os06g23504
Predicted targets of osa-miRf11032-akr through web-service psRNATarget	0.0172	Os01g0765000		OsmiR-164	LOC_Os02g14800
Predicted targets of osa-miRf10789-akr through web-service psRNATarget	0.00798	Os05g0591900		OsmiR-183	LOC_Os03g57940
Predicted targets of osa-miRf10816-akr through web-service psRNATarget	0.0238	Os01g0765000		OsmiR-199	LOC_Os02g05810
Predicted targets of osa-miRf11262-akr through web-service psRNATarget	0.0238	Os01g0765000		OsmiR-204	LOC_Os10g06540
Predicted targets of osa-miRf11558-akr through web-service psRNATarget	0.0238	Os01g0765000		OsmiR-224	LOC_Os03g57940
Predicted targets of osa-miR819i through web-service psRNATarget	0.0264	Os02g0152200
Predicted targets of osa-miRf10635-akr through web-service psRNATarget	0.0238	Os01g0765000
Predicted targets of osa-miRf10136-akr through web-service psRNATarget	0.0159	Os02g0245200
Predicted targets of osa-miRf11586-akr through web-service psRNATarget	0.0159	Os01g0765000
Predicted targets of osa-miRf11698-akr through web-service psRNATarget	0.0159	Os01g0765000
Predicted targets of osa-miRf10425-akr through web-service psRNATarget	0.0093	Os03g0147700
Predicted targets of osa-miR819c through web-service psRNATarget	0.0264	Os02g0152200
Predicted targets of osa-miRf11064-akr through web-service psRNATarget	0.0185	Os01g0765000
Predicted targets of osa-miRf11585-akr through web-service psRNATarget	0.0159	Os01g0765000
Predicted targets of osa-miRf10838-akr through web-service psRNATarget	0.0106	Os01g0765000
Predicted targets of osa-miRf11750-akr through web-service psRNATarget	0.0133	Os01g0765000
Predicted targets of osa-miRf11063-akr through web-service psRNATarget	0.0159	Os01g0765000
Predicted targets of osa-miR819d through web-service psRNATarget	0.0264	Os02g0152200
Predicted targets of osa-miRf11033-akr through web-service psRNATarget	0.0211	Os01g0765000
Predicted targets of osa-miRf10837-akr through web-service psRNATarget	0.0159	Os01g0765000
Predicted targets of osa-miRf11766-akr through web-service psRNATarget	0.00665	Os05g0591900
Predicted targets of osa-miRf10475-akr through web-service psRNATarget	0.0146	Os08g0500900
Predicted targets of osa-miRf10593-akr through web-service psRNATarget	0.0093	Os01g0765000
Predicted targets of osa-miRf10121-akr through web-service psRNATarget	0.0159	Os01g0765000
Predicted targets of osa-miR1846d-5p through web-service psRNATarget	0.00533	Os03g0674300
Predicted targets of osa-miR819h through web-service psRNATarget	0.0264	Os02g0152200
Predicted targets of osa-miRf11781-akr through web-service psRNATarget	0.0264	Os05g0591900
Predicted targets of osa-miR2862 through web-service psRNATarget	0.00798	Os06g0143900
Predicted targets of osa-miRf12075-akr through web-service psRNATarget	0.0159	Os01g0765000
Predicted targets of osa-miR819j through web-service psRNATarget	0.0264	Os02g0152200
Predicted targets of osa-miRf10422-akr through web-service psRNATarget	0.0146	Os02g0152200
Predicted targets of osa-miRf10358-akr through web-service psRNATarget	0.0185	Os01g0765000
Predicted targets of osa-miR819k through web-service psRNATarget	0.0264	Os02g0152200
Predicted targets of osa-miRf11187-akr through web-service psRNATarget	0.00798	Os02g0245200
Predicted targets of osa-miRf10254-akr through web-service psRNATarget	0.0119	Os05g0591900
Predicted targets of osa-miRf12074-akr through web-service psRNATarget	0.0159	Os01g0765000
Predicted targets of osa-miRf11486-akr through web-service psRNATarget	0.0106	Os05g0591900
Predicted targets of osa-miRf11699-akr through web-service psRNATarget	0.0211	Os01g0765000
Predicted targets of osa-miRf11157-akr through web-service psRNATarget	0.0251	Os01g0765000
Predicted targets of osa-miRf11027-akr through web-service psRNATarget	0.0264	Os01g0765000
Predicted targets of osa-miRf10186-akr through web-service psRNATarget	0.0119	Os05g0591900
Predicted targets of osa-miRf11050-akr through web-service psRNATarget	0.0238	Os12g0285100
Predicted targets of osa-miRf11711-akr through web-service psRNATarget	0.0119	Os01g0765000
Predicted targets of osa-miR819a through web-service psRNATarget	0.0264	Os02g0152200
Predicted targets of osa-miRf11457-akr through web-service psRNATarget	0.0264	Os04g0432250
Predicted targets of osa-miRf11045-akr through web-service psRNATarget	0.0172	Os11g0416900
Predicted targets of osa-miRf10805-akr through web-service psRNATarget	0.0211	Os12g0285100
Predicted targets of osa-miRf11712-akr through web-service psRNATarget	0.0211	Os01g0765000
Predicted targets of osa-miR819f through web-service psRNATarget	0.0264	Os02g0152200
Predicted targets of osa-miRf10309-akr through web-service psRNATarget	0.0238	Os01g0765000
Predicted targets of osa-miRf10747-akr through web-service psRNATarget	0.0159	Os01g0765000
Predicted targets of osa-miRf12039-akr through web-service psRNATarget	0.0172	Os02g0599151
Predicted targets of osa-miRf10836-akr through web-service psRNATarget	0.0146	Os01g0765000
Predicted targets of osa-miRf10260-akr through web-service psRNATarget	0.0185	Os01g0765000
Predicted targets of osa-miRf10359-akr through web-service psRNATarget	0.0238	Os01g0765000
Predicted targets of osa-miRf11573-akr through web-service psRNATarget	0.0211	Os01g0765000
Predicted targets of osa-miRf11528-akr through web-service psRNATarget	0.0093	Os05g0591900
Predicted targets of osa-miRf11572-akr through web-service psRNATarget	0.0159	Os01g0765000
Predicted targets of osa-miR819b through web-service psRNATarget	0.0264	Os02g0152200
Predicted targets of osa-miR819e through web-service psRNATarget	0.0264	Os02g0152200
Predicted targets of osa-miRf11557-akr through web-service psRNATarget	0.0133	Os01g0765000
Predicted targets of osa-miRf11366-akr through web-service psRNATarget	0.0198	Os01g0765000
Predicted targets of osa-miRf10994-akr through web-service psRNATarget	0.00798	Os05g0591900
Predicted targets of osa-miRf11164-akr through web-service psRNATarget	0.000363	Os08g0500900; Os01g0765000
Predicted targets of osa-miRf12008-akr through web-service psRNATarget	0.00798	Os05g0591900
Predicted targets of osa-miRf10216-akr through web-service psRNATarget	0.0264	Os01g0765000
Predicted targets of osa-miRf10306-akr through web-service psRNATarget	0.0172	Os01g0765000
Predicted targets of osa-miRf11062-akr through web-service psRNATarget	0.0146	Os01g0765000
Predicted targets of osa-miRf11417-akr through web-service psRNATarget	0.0159	Os01g0765000
Predicted targets of osa-miRf11129-akr through web-service psRNATarget	0.0146	Os01g0765000
Predicted targets of osa-miR819g through web-service psRNATarget	0.0264	Os02g0152200
Predicted targets of osa-miRf10502-akr through web-service psRNATarget	0.00798	Os05g0591900
Predicted targets of osa-miRf11845-akr through web-service psRNATarget	0.00798	Os05g0591900
Predicted targets of osa-miRf10594-akr through web-service psRNATarget	0.0277	Os01g0765000
Predicted targets of osa-miRf11365-akr through web-service psRNATarget	0.0277	Os01g0765000
Predicted targets of osa-miRf10472-akr through web-service psRNATarget	0.0277	Os01g0765000
Predicted targets of osa-miRf11560-akr through web-service psRNATarget	0.029	Os10g0122600
Predicted targets of osa-miR808 through web-service psRNATarget	0.0303	Os04g0432250
Predicted targets of osa-miRf11996-akr through web-service psRNATarget	0.0303	Os03g0793500
Predicted targets of osa-miRf11182-akr through web-service psRNATarget	0.0354	Os02g0653400

## Sheet: Suppl Table S5
Table S5 Protein-protein interaction list
Node1	Node2	Interaction Score
SDH5	SDH8B	0.9
CKX4	PPDK1	0.569
CKX4	MS	0.409
CKX4	GLO4	0.718
CKX4	HPT2	0.465
CKX4	NIA1	0.56
CYP701A8	ROMT-9	0.548
CYP701A8	GSTU1	0.549
CYP701A8	ROMT-17	0.561
CYP701A8	GSTZ5	0.549
CYP701A8	IMCE	0.505
CYP701A8	PAL	0.656
CYP701A8	GME-2	0.456
CYP701A8	CYP714D1	0.655
CYP701A8	ZB8	0.656
CYP701A8	CYP707A7	0.584
RPS17	UBQ3	0.763
RPS17	URA6	0.577
RPS17	SODA	0.619
IRL1	SAPK9	0.445
IRL1	RAC4	0.503
IRL1	MPK12	0.412
IRL1	MYBAS2	0.447
IRL1	SAPK1	0.445
IRL1	RIBA2	0.547
IRL1	STLP3	0.445
IRL1	UBQ3	0.531
IRL1	RAC7	0.503
IRL1	MYBAS1	0.447
IRL1	MPK14	0.412
IRL1	U2AF65A	0.419
IRL1	NDKR	0.541
DRB5	WEE1	0.551
FON1	RAC4	0.941
FON1	IRL1	0.428
FON1	MPK12	0.801
FON1	MYBAS2	0.541
FON1	RIBA2	0.439
FON1	HSFA6B	0.523
FON1	SDS	0.441
FON1	URA6	0.515
FON1	SAPK1	0.445
FON1	HSFA3	0.523
FON1	PDIL1-3	0.547
FON1	UBQ3	0.911
FON1	TUBB1	0.596
FON1	TUBA	0.596
FON1	HSFB2B	0.523
FON1	SUS4	0.561
FON1	HSFB2A	0.523
FON1	TUBB8	0.596
FON1	XB3	0.829
FON1	WEE1	0.532
FON1	RAC7	0.941
FON1	MYBAS1	0.541
FON1	MPK14	0.801
FON1	NDKR	0.853
FON1	SAPK9	0.428
FON1	UMPS1	0.515
FON1	HSFC1B	0.523
FON1	V2	0.898
FON1	SUS3	0.561
FON1	HSFC1A	0.523
FON1	HSFA2C	0.523
FON1	HSFA9	0.523
FON1	U2AF65A	0.424
FON1	RAD54	0.73
GLB	GLN1-3	0.429
GLB	GLN2	0.429
GLB	GLN1-2	0.456
GLB	GLN1-1	0.429
OLE16	OLE18	0.404
POLD2	SSRP1-B	0.44
POLD2	RPA2A	0.727
POLD2	RPA1B	0.82
POLD2	RPA1A	0.779
MCM3	RPA1A	0.916
MCM3	MCM4	0.999
MCM3	ORC6	0.905
MCM3	POLD2	0.525
MCM3	MCM5	0.999
MCM3	RPA2A	0.906
MCM3	SDS	0.707
MCM3	UBQ3	0.558
MCM3	MCM7	0.999
MCM3	RPA1B	0.935
RIBA2	UMPS1	0.645
ADF9	CIPK31	0.466
ADF9	CIPK17	0.466
ADF9	SAPK9	0.466
ADF9	CIPK7	0.466
ADF9	CIPK2	0.466
ADF9	CIPK23	0.466
ADF9	CIPK14	0.466
ADF9	FON1	0.537
ADF9	CIPK18	0.466
ADF9	SAPK1	0.466
ADF9	CIPK13	0.466
SDS	XB3	0.434
SDS	WEE1	0.965
SDS	UBQ3	0.715
HSP17.9B	HSP18.6	0.56
CYCA2-1	NEK3	0.426
CYCA2-1	MCM2	0.831
CYCA2-1	FON1	0.441
CYCA2-1	H2B.9	0.423
CYCA2-1	CYCB2-1	0.744
CYCA2-1	MCM4	0.805
CYCA2-1	CYCA3-2	0.456
CYCA2-1	ORC6	0.591
CYCA2-1	MCM3	0.802
CYCA2-1	NEK4	0.426
CYCA2-1	NEK1	0.426
CYCA2-1	MCM5	0.913
CYCA2-1	SDS	0.756
CYCA2-1	XB3	0.434
CYCA2-1	WEE1	0.959
CYCA2-1	UBQ3	0.684
CYCA2-1	MCM7	0.919
CYCA2-1	NEK2	0.426
CYCA2-1	H2B.5	0.423
RPA1B	SSRP1-B	0.752
RPA1B	RPA2A	0.977
RPA1B	UBQ3	0.647
CYCD4-1	UBQ3	0.551
CYCD4-1	FON1	0.416
CYCD4-1	MPK14	0.513
CYCD4-1	MPK12	0.513
CATA	CKX4	0.41
CATA	CKX8	0.41
CATA	GLO4	0.881
CATA	SODA	0.574
CATA	CKX3	0.41
CATA	NIA1	0.412
CATA	PRXIIE-2	0.572
CATA	CKX5	0.41
CATA	CDSP32	0.403
CATA	GRC2	0.719
CATA	SODCP	0.622
GDCSH	GLN1-3	0.581
GDCSH	GLN2	0.87
GDCSH	GRC2	0.581
GDCSH	GLN1-2	0.843
GDCSH	LIP1P-2	0.809
GDCSH	GLN1-1	0.581
PYRC	UMPS1	0.723
IMCE	IMCEL2	0.457
CIPK14	RAC4	0.464
CIPK14	IRL1	0.445
CIPK14	ETR2	0.438
CIPK14	MPK12	0.517
CIPK14	HSFB2B	0.435
CIPK14	CML1	0.401
CIPK14	FON1	0.428
CIPK14	SUS4	0.423
CIPK14	HSFB2A	0.435
CIPK14	HSFA6B	0.435
CIPK14	WEE1	0.65
CIPK14	RAC7	0.464
CIPK14	MPK14	0.583
CIPK14	CML15	0.401
CIPK14	CML9	0.401
CIPK14	CML5	0.401
CIPK14	NDKR	0.475
CIPK14	UMPS1	0.481
CIPK14	HSFC1B	0.435
CIPK14	HSFA3	0.435
CIPK14	V2	0.509
CIPK14	SUS3	0.423
CIPK14	CML21	0.401
CIPK14	UBQ3	0.444
CIPK14	ETR4	0.438
CIPK14	HSFC1A	0.435
CIPK14	HSFA2C	0.435
CIPK14	HSFA9	0.435
HB4	NIA1	0.427
SCR2	SHR2	0.526
HSP17.4	HSP26.7	0.622
CYCB2-1	NEK3	0.563
CYCB2-1	MCM2	0.784
CYCB2-1	FON1	0.441
CYCB2-1	H2B.9	0.452
CYCB2-1	MCM4	0.722
CYCB2-1	CYCP4-1	0.489
CYCB2-1	MCM3	0.707
CYCB2-1	NEK4	0.563
CYCB2-1	NEK1	0.563
CYCB2-1	MCM5	0.699
CYCB2-1	XB3	0.434
CYCB2-1	WEE1	0.965
CYCB2-1	UBQ3	0.715
CYCB2-1	MCM7	0.741
CYCB2-1	NEK2	0.563
CYCB2-1	H2B.5	0.452
HPT2	THF1	0.463
HPT2	VTE4	0.743
HPT2	SMT1-1	0.625
NIA1	SODA	0.464
NIA1	UMPS1	0.894
NIA1	PDIL1-3	0.502
NIA1	UBQ3	0.654
ASP1	CP1	0.717
ASP1	CBP3	0.714
ADF6	MYBAS2	0.407
ADF6	MYBAS1	0.407
ADF6	U2AF65A	0.619
PDIL1-3	PRXIIE-2	0.716
PDIL1-3	SODCP	0.508
MADS50	RAC4	0.508
MADS50	MPK12	0.693
MADS50	SCR1	0.457
MADS50	RR22	0.557
MADS50	RAC7	0.508
MADS50	SCR2	0.457
MADS50	MPK14	0.693
MADS50	RR2	0.557
MADS50	RR3	0.557
MADS50	PRR95	0.557
H2B.5	SSRP1-B	0.772
H2B.5	SDS	0.452
H2B.5	UBQ3	0.666
H2B.5	RAD54	0.431
CIPK18	RAC4	0.464
CIPK18	IRL1	0.445
CIPK18	ETR2	0.438
CIPK18	MPK12	0.517
CIPK18	HSFB2B	0.435
CIPK18	CML1	0.401
CIPK18	FON1	0.428
CIPK18	SUS4	0.423
CIPK18	HSFB2A	0.435
CIPK18	HSFA6B	0.435
CIPK18	WEE1	0.65
CIPK18	RAC7	0.464
CIPK18	MPK14	0.58
CIPK18	CML15	0.401
CIPK18	CML9	0.401
CIPK18	CML5	0.401
CIPK18	NDKR	0.475
CIPK18	UMPS1	0.481
CIPK18	HSFC1B	0.435
CIPK18	HSFA3	0.435
CIPK18	V2	0.509
CIPK18	SUS3	0.423
CIPK18	CML21	0.401
CIPK18	UBQ3	0.444
CIPK18	ETR4	0.438
CIPK18	HSFC1A	0.435
CIPK18	HSFA2C	0.435
CIPK18	HSFA9	0.435
CHLI	CHLP	0.514
IAA10	IAA7	0.808
IAA10	IAA31	0.977
IAA10	IAA3	0.948
IAA10	IAA6	0.809
IAA10	IAA12	0.806
SDH2-2	SDH5	0.905
SDH2-2	SDH3-1	0.957
SDH2-2	SDH8B	0.9
SDH2-2	SDH3-2	0.956
CAD6	CYP76M5	0.52
CAD6	ROMT-9	0.836
CAD6	CYP701A9	0.52
CAD6	CYP701A8	0.52
CAD6	ROMT-17	0.542
CAD6	CYP99A3	0.52
CAD6	CYP76M8	0.52
BGLU13	UBQ3	0.529
BGLU13	FON1	0.748
BGLU13	CIN1	0.837
BGLU13	CGT	0.593
BGLU13	CIN2	0.779
CSLA5	UGE-4	0.479
CSLA5	SUS4	0.468
CSLA5	USP	0.409
CSLA5	SUS3	0.468
CIPK31	RAC4	0.464
CIPK31	IRL1	0.445
CIPK31	ETR2	0.438
CIPK31	MPK12	0.517
CIPK31	HSFB2B	0.435
CIPK31	CML1	0.401
CIPK31	FON1	0.428
CIPK31	SUS4	0.423
CIPK31	HSFB2A	0.435
CIPK31	HSFA6B	0.435
CIPK31	WEE1	0.649
CIPK31	RAC7	0.464
CIPK31	MPK14	0.578
CIPK31	CML15	0.401
CIPK31	CML9	0.401
CIPK31	CML5	0.401
CIPK31	NDKR	0.475
CIPK31	UMPS1	0.481
CIPK31	HSFC1B	0.435
CIPK31	HSFA3	0.435
CIPK31	V2	0.509
CIPK31	SUS3	0.423
CIPK31	CML21	0.401
CIPK31	UBQ3	0.444
CIPK31	ETR4	0.438
CIPK31	HSFC1A	0.435
CIPK31	HSFA2C	0.435
CIPK31	HSFA9	0.435
ICL	MS	0.995
ICL	UAH	0.83
ICL	SDH2-2	0.401
MSRB3	PDIL1-3	0.509
HXK8	MAN4	0.709
HXK8	UGE-4	0.551
FH15	RAC7	0.628
FH15	RAC4	0.628
FH2	RAC7	0.628
FH2	RAC4	0.628
MYBAS1	U2AF65A	0.683
MPK14	RAC4	0.747
MPK14	XB3	0.48
MPK14	WEE1	0.46
MPK14	RAC7	0.747
MPK14	SAPK9	0.585
MPK14	SAPK1	0.587
MPK14	NIA1	0.682
MPK14	UBQ3	0.674
U2AF35A	U2AF65A	0.991
AP25	CP1	0.717
AP25	CBP3	0.714
CKX8	PPDK1	0.569
CKX8	MS	0.409
CKX8	GLO4	0.718
CKX8	HPT2	0.465
CKX8	NIA1	0.56
CYCD5-2	UBQ3	0.551
CYCD5-2	FON1	0.416
CYCD5-2	MPK14	0.513
CYCD5-2	MPK12	0.513
BAS1	CDSP32	0.903
BAS1	GRC2	0.736
BAS1	SODCP	0.684
BAS1	PRXIIE-2	0.762
BAS1	PDIL1-3	0.833
BAS1	CATA	0.855
BAS1	SODA	0.472
ARF6	IAA7	0.837
ARF6	IAA20	0.856
ARF6	IAA31	0.902
ARF6	IAA3	0.887
ARF6	IAA6	0.838
ARF6	IAA12	0.663
ARF6	IAA10	0.9
ARF6	IAA9	0.856
ISPE	ISPH	0.57
UMPS1	URA6	0.887
UMPS1	V2	0.633
BGLU8	UBQ3	0.529
BGLU8	FON1	0.748
BGLU8	CIN1	0.796
BGLU8	CGT	0.593
BGLU8	CIN2	0.822
CIPK13	RAC4	0.464
CIPK13	IRL1	0.445
CIPK13	ETR2	0.438
CIPK13	MPK12	0.519
CIPK13	HSFB2B	0.435
CIPK13	CML1	0.401
CIPK13	FON1	0.428
CIPK13	SUS4	0.423
CIPK13	HSFB2A	0.435
CIPK13	HSFA6B	0.435
CIPK13	WEE1	0.65
CIPK13	RAC7	0.464
CIPK13	MPK14	0.585
CIPK13	CML15	0.401
CIPK13	CML9	0.401
CIPK13	CML5	0.401
CIPK13	NDKR	0.475
CIPK13	UMPS1	0.481
CIPK13	HSFC1B	0.435
CIPK13	HSFA3	0.435
CIPK13	V2	0.509
CIPK13	SUS3	0.423
CIPK13	CML21	0.401
CIPK13	UBQ3	0.444
CIPK13	ETR4	0.438
CIPK13	HSFC1A	0.435
CIPK13	HSFA2C	0.435
CIPK13	HSFA9	0.435
CIPK17	RAC4	0.464
CIPK17	IRL1	0.445
CIPK17	ETR2	0.438
CIPK17	MPK12	0.518
CIPK17	HSFB2B	0.435
CIPK17	CML1	0.401
CIPK17	FON1	0.428
CIPK17	SUS4	0.423
CIPK17	HSFB2A	0.435
CIPK17	HSFA6B	0.435
CIPK17	WEE1	0.65
CIPK17	RAC7	0.464
CIPK17	MPK14	0.578
CIPK17	CML15	0.401
CIPK17	CML9	0.401
CIPK17	CML5	0.401
CIPK17	NDKR	0.475
CIPK17	UMPS1	0.481
CIPK17	HSFC1B	0.435
CIPK17	HSFA3	0.435
CIPK17	V2	0.509
CIPK17	SUS3	0.423
CIPK17	CML21	0.401
CIPK17	UBQ3	0.444
CIPK17	ETR4	0.438
CIPK17	HSFC1A	0.435
CIPK17	HSFA2C	0.435
CIPK17	HSFA9	0.435
DXR	ISPH	0.715
DXR	ISPE	0.672
GAPC2	PDIL1-3	0.531
GAPC2	SODA	0.4
CDSP32	MCSU3	0.521
CDSP32	PRXIIE-2	0.853
CDSP32	GRXC6	0.687
CDSP32	SODA	0.432
CDSP32	MSRB3	0.664
CDSP32	FON1	0.547
CDSP32	GAPC2	0.567
CDSP32	GRC2	0.868
CDSP32	SODCP	0.747
CDSP32	MSRA2-1	0.84
CDSP32	NIA1	0.513
PARP3	UBQ3	0.551
PARP3	POLD2	0.682
PARP3	RPA1B	0.634
PARP3	RPA2A	0.873
PARP3	RPA1A	0.552
PARP3	RAD54	0.41
RAD54	RPA2A	0.468
RAD54	UBQ3	0.4
RAD54	RPA1B	0.622
RAD54	RPA1A	0.583
GLN1-3	UAH	0.427
GLN1-3	GLN2	0.575
GLN1-3	GRC2	0.51
GLN1-3	NIA1	0.574
RAC4	TUBA	0.602
RAC4	TUBB8	0.691
RAC4	XB3	0.432
RAC4	SODCP	0.417
RAC4	SAPK9	0.464
RAC4	SAPK1	0.464
RAC4	UBQ3	0.653
RAC4	TUBB1	0.684
BGLU21	UBQ3	0.529
BGLU21	FON1	0.748
BGLU21	CIN1	0.57
BGLU21	CGT	0.593
BGLU21	CIN2	0.657
BI1	V2	0.639
CML1	SAPK9	0.401
CML1	RAC4	0.679
CML1	TUBA	0.435
CML1	FON1	0.685
CML1	SAPK1	0.401
CML1	V2	0.671
CML1	TUBB8	0.474
CML1	XB3	0.408
CML1	UBQ3	0.55
CML1	RAC7	0.679
CML1	TPKB	0.681
CML1	TUBB1	0.474
IAA12	IAA7	0.714
IAA12	IAA3	0.882
IAA12	IAA6	0.714
EXO1	POLD2	0.649
EXO1	RPA2A	0.707
EXO1	MCM5	0.432
EXO1	UBQ3	0.566
EXO1	RPA1B	0.773
EXO1	RPA1A	0.773
EXO1	UMPS1	0.406
EXO1	RAD54	0.615
PURA2	UMPS1	0.612
MSRA2-1	PDIL1-3	0.622
MSRA2-1	MSRB3	0.857
MADS18	RAC4	0.508
MADS18	MPK12	0.693
MADS18	RR22	0.557
MADS18	RAC7	0.508
MADS18	MPK14	0.693
MADS18	RR2	0.557
MADS18	RR3	0.557
MADS18	PRR95	0.557
AKT1	FON1	0.547
AKT1	TPKB	0.692
AKT1	CIPK23	0.787
AKT1	CBL4	0.492
LOGL3	NIA1	0.582
CKX5	PPDK1	0.569
CKX5	MS	0.409
CKX5	GLO4	0.718
CKX5	HPT2	0.465
CKX5	NIA1	0.56
CLPB3	HSP16.9B	0.588
CLPB3	HSP23.2	0.588
CLPB3	HSP16.9A	0.588
CLPB3	HSP17.9B	0.588
CLPB3	HSP18.9	0.588
CLPB3	HSP26.7	0.588
CLPB3	FON1	0.453
CLPB3	HSP17.4	0.588
CLPB3	HSP18.6	0.588
CLPB3	HSP18.1	0.588
CKS1	CYCD3-2	0.788
CKS1	SDS	0.963
CKS1	WEE1	0.43
CKS1	CYCD5-2	0.788
CKS1	CYCD2-1	0.788
CKS1	UBQ3	0.588
CKS1	CYCA2-1	0.97
CKS1	CYCB2-1	0.963
CKS1	CYCD1-1	0.788
CKS1	CYCD4-1	0.943
CKS1	CYCA3-2	0.97
CIN2	SUS4	0.786
CIN2	HXK8	0.859
CIN2	SUS3	0.562
CIN2	FRK2	0.835
CIN2	HXK1	0.655
CM-LOX1	CYP74A2	0.892
CIPK23	RAC4	0.464		CIPK23	RAC4	0.464
CIPK23	IRL1	0.445		CIPK23	IRL1	0.445
CIPK23	ETR2	0.438		CIPK23	ETR2	0.438
CIPK23	MPK12	0.516		CIPK23	MPK12	0.516
CIPK23	HSFB2B	0.435		CIPK23	HSFB2B	0.435
CIPK23	CML1	0.401		CIPK23	CML1	0.401
CIPK23	FON1	0.428		CIPK23	FON1	0.428
CIPK23	SUS4	0.423		CIPK23	SUS4	0.423
CIPK23	HSFB2A	0.435		CIPK23	HSFB2A	0.435
CIPK23	HSFA6B	0.435		CIPK23	HSFA6B	0.435
CIPK23	WEE1	0.649		CIPK23	WEE1	0.649
CIPK23	RAC7	0.464		CIPK23	RAC7	0.464
CIPK23	MPK14	0.581		CIPK23	MPK14	0.581
CIPK23	CML15	0.401		CIPK23	CML15	0.401
CIPK23	CML9	0.401		CIPK23	CML9	0.401
CIPK23	CML5	0.401		CIPK23	CML5	0.401
CIPK23	NDKR	0.475		CIPK23	NDKR	0.475
CIPK23	UMPS1	0.481		CIPK23	UMPS1	0.481
CIPK23	HSFC1B	0.435		CIPK23	HSFC1B	0.435
CIPK23	HSFA3	0.435		CIPK23	HSFA3	0.435
CIPK23	V2	0.509		CIPK23	V2	0.509
CIPK23	SUS3	0.423		CIPK23	SUS3	0.423
CIPK23	CML21	0.401		CIPK23	CML21	0.401
CIPK23	UBQ3	0.444		CIPK23	UBQ3	0.444
CIPK23	ETR4	0.438		CIPK23	ETR4	0.438
CIPK23	HSFC1A	0.435		CIPK23	HSFC1A	0.435
CIPK23	HSFA2C	0.435		CIPK23	HSFA2C	0.435
CIPK23	HSFA9	0.435		CIPK23	HSFA9	0.435
CDKB2-1	RAC4	0.496
CDKB2-1	CIPK7	0.472
CDKB2-1	TUBA	0.643
CDKB2-1	IRL1	0.47
CDKB2-1	MPK12	0.785
CDKB2-1	FON1	0.861
CDKB2-1	RPA1A	0.7
CDKB2-1	CYCA3-2	0.91
CDKB2-1	ORC6	0.57
CDKB2-1	MCM3	0.792
CDKB2-1	CIPK31	0.476
CDKB2-1	NEK4	0.532
CDKB2-1	RPA2A	0.617
CDKB2-1	MCM5	0.825
CDKB2-1	TUBB8	0.68
CDKB2-1	SDS	0.959
CDKB2-1	XB3	0.545
CDKB2-1	WEE1	0.956
CDKB2-1	CYCD2-1	0.875
CDKB2-1	CYCA2-1	0.91
CDKB2-1	RAC7	0.501
CDKB2-1	RPA1B	0.718
CDKB2-1	MPK14	0.799
CDKB2-1	CYCD4-1	0.875
CDKB2-1	CKS1	0.973
CDKB2-1	SAPK9	0.485
CDKB2-1	CYCD3-2	0.875
CDKB2-1	CIPK2	0.463
CDKB2-1	NEK3	0.533
CDKB2-1	MCM2	0.787
CDKB2-1	CIPK23	0.474
CDKB2-1	CYCD5-2	0.875
CDKB2-1	CIPK14	0.477
CDKB2-1	CYCB2-1	0.959
CDKB2-1	CYCD1-1	0.875
CDKB2-1	H2B.9	0.493
CDKB2-1	SAPK1	0.488
CDKB2-1	CIPK13	0.465
CDKB2-1	MCM4	0.807
CDKB2-1	CIPK17	0.47
CDKB2-1	CYCP4-1	0.847
CDKB2-1	NEK1	0.542
CDKB2-1	UBQ3	0.689
CDKB2-1	MCM7	0.799
CDKB2-1	NEK2	0.532
CDKB2-1	H2B.5	0.493
CDKB2-1	CIPK18	0.472
CDKB2-1	TUBB1	0.68
CDKB2-1	RAD54	0.402
H2B.9	SSRP1-B	0.772
H2B.9	SDS	0.452
H2B.9	UBQ3	0.666
H2B.9	RAD54	0.431
SAPK1	SUS4	0.423
SAPK1	WEE1	0.663
SAPK1	SAPK9	0.52
SAPK1	UMPS1	0.481
SAPK1	V2	0.509
SAPK1	SUS3	0.423
SAPK1	UBQ3	0.444
CCAMK	RAC4	0.536
CCAMK	MPK12	0.678
CCAMK	HSFB2B	0.565
CCAMK	CML1	0.794
CCAMK	HSFC1B	0.565
CCAMK	HSFA3	0.565
CCAMK	HSFA6B	0.565
CCAMK	HSFB2A	0.565
CCAMK	CML21	0.794
CCAMK	RAC7	0.536
CCAMK	MPK14	0.703
CCAMK	CML15	0.794
CCAMK	CML9	0.794
CCAMK	HSFC1A	0.565
CCAMK	HSFA2C	0.565
CCAMK	CML5	0.794
CCAMK	HSFA9	0.565
NEK1	NEK4	0.618
NEK1	SDS	0.563
BGLU1	UBQ3	0.529
BGLU1	FON1	0.748
BGLU1	CIN1	0.837
BGLU1	CGT	0.593
BGLU1	CIN2	0.812
CAB1R	PSBW	0.57
CAB1R	PSAH	0.439
CAB1R	PETE	0.485
CDKA-2	RAC4	0.496
CDKA-2	CIPK7	0.477
CDKA-2	TUBA	0.643
CDKA-2	IRL1	0.47
CDKA-2	MPK12	0.783
CDKA-2	FON1	0.832
CDKA-2	RPA1A	0.7
CDKA-2	CYCA3-2	0.967
CDKA-2	ORC6	0.686
CDKA-2	MCM3	0.848
CDKA-2	CIPK31	0.476
CDKA-2	NEK4	0.532
CDKA-2	RPA2A	0.706
CDKA-2	MCM5	0.872
CDKA-2	TUBB8	0.68
CDKA-2	SDS	0.959
CDKA-2	XB3	0.545
CDKA-2	WEE1	0.968
CDKA-2	CYCD2-1	0.875
CDKA-2	CYCA2-1	0.91
CDKA-2	RAC7	0.496
CDKA-2	RPA1B	0.756
CDKA-2	MPK14	0.798
CDKA-2	CYCD4-1	0.953
CDKA-2	CKS1	0.974
CDKA-2	SAPK9	0.475
CDKA-2	CYCD3-2	0.875
CDKA-2	CIPK2	0.468
CDKA-2	NEK3	0.532
CDKA-2	MCM2	0.845
CDKA-2	CIPK23	0.472
CDKA-2	CYCD5-2	0.875
CDKA-2	CIPK14	0.473
CDKA-2	CDKB2-1	0.548
CDKA-2	CYCB2-1	0.959
CDKA-2	CYCD1-1	0.875
CDKA-2	H2B.9	0.493
CDKA-2	SAPK1	0.485
CDKA-2	CIPK13	0.471
CDKA-2	MCM4	0.807
CDKA-2	CIPK17	0.472
CDKA-2	CYCP4-1	0.847
CDKA-2	NEK1	0.533
CDKA-2	UBQ3	0.689
CDKA-2	MCM7	0.853
CDKA-2	H2B.5	0.493
CDKA-2	NEK2	0.532
CDKA-2	CIPK18	0.471
CDKA-2	TUBB1	0.68
CDKA-2	RAD54	0.402
APX2	LAC19	0.57
APX2	LAC15	0.57
APX2	CATA	0.544
APX2	SODA	0.556
APX2	APX5	0.534
APX2	CYCA2-1	0.546
APX2	LAC8	0.57
APX2	CDSP32	0.466
APX2	SODCP	0.537
APX2	APX6	0.532
APX2	LAC7	0.57
TPP7	USP	0.418
APX3	LAC19	0.654
APX3	LAC15	0.57
APX3	CATA	0.544
APX3	SODA	0.581
APX3	APX5	0.53
APX3	LAC8	0.57
APX3	CDSP32	0.466
APX3	SODCP	0.537
APX3	APX6	0.53
APX3	LAC7	0.58
MS	UAH	0.831
GLO4	MS	0.833
GLO4	ICL	0.838
GLO4	ISPH	0.489
GLO4	HPT2	0.4
GLO4	NIA1	0.569
ETR2	SAPK9	0.438
ETR2	FON1	0.569
ETR2	GRC2	0.459
ETR2	SAPK1	0.438
TUBA	TUBB8	0.986
TUBA	TUBB1	0.993
HSFB2B	SAPK9	0.435
HSFB2B	MPK12	0.699
HSFB2B	SAPK1	0.435
HSFB2B	UMPS1	0.535
HSFB2B	MPK14	0.699
SCR1	SHR2	0.525
SUS4	UGE-4	0.511
SUS4	TPP6	0.426
SUS4	TPP7	0.426
SUS4	USP	0.417
CYCA3-2	NEK3	0.426
CYCA3-2	MCM2	0.831
CYCA3-2	FON1	0.441
CYCA3-2	H2B.9	0.423
CYCA3-2	CYCB2-1	0.745
CYCA3-2	MCM4	0.805
CYCA3-2	ORC6	0.591
CYCA3-2	MCM3	0.802
CYCA3-2	NEK4	0.426
CYCA3-2	NEK1	0.426
CYCA3-2	MCM5	0.913
CYCA3-2	SDS	0.756
CYCA3-2	XB3	0.434
CYCA3-2	WEE1	0.964
CYCA3-2	UBQ3	0.684
CYCA3-2	MCM7	0.919
CYCA3-2	NEK2	0.426
CYCA3-2	H2B.5	0.423
ORC6	RPA2A	0.727
ORC6	RPA1B	0.956
ORC6	RPA1A	0.945
MCSU3	PDIL1-3	0.521
NEK4	SDS	0.563
CDKB1-1	RAC4	0.496
CDKB1-1	CIPK7	0.457
CDKB1-1	TUBA	0.643
CDKB1-1	IRL1	0.47
CDKB1-1	MPK12	0.783
CDKB1-1	FON1	0.861
CDKB1-1	RPA1A	0.7
CDKB1-1	CYCA3-2	0.91
CDKB1-1	ORC6	0.57
CDKB1-1	MCM3	0.792
CDKB1-1	CIPK31	0.46
CDKB1-1	NEK4	0.532
CDKB1-1	RPA2A	0.601
CDKB1-1	MCM5	0.825
CDKB1-1	TUBB8	0.68
CDKB1-1	SDS	0.959
CDKB1-1	XB3	0.545
CDKB1-1	WEE1	0.96
CDKB1-1	CYCD2-1	0.875
CDKB1-1	CYCA2-1	0.93
CDKB1-1	RAC7	0.496
CDKB1-1	RPA1B	0.7
CDKB1-1	MPK14	0.797
CDKB1-1	CYCD4-1	0.948
CDKB1-1	CKS1	0.973
CDKB1-1	SAPK9	0.477
CDKB1-1	CYCD3-2	0.875
CDKB1-1	CIPK2	0.448
CDKB1-1	NEK3	0.532
CDKB1-1	MCM2	0.787
CDKB1-1	CIPK23	0.462
CDKB1-1	CYCD5-2	0.875
CDKB1-1	CIPK14	0.452
CDKB1-1	CDKB2-1	0.512
CDKB1-1	CYCB2-1	0.959
CDKB1-1	CYCD1-1	0.875
CDKB1-1	H2B.9	0.493
CDKB1-1	SAPK1	0.483
CDKB1-1	CIPK13	0.448
CDKB1-1	MCM4	0.807
CDKB1-1	CIPK17	0.458
CDKB1-1	CYCP4-1	0.847
CDKB1-1	NEK1	0.542
CDKB1-1	UBQ3	0.689
CDKB1-1	MCM7	0.799
CDKB1-1	H2B.5	0.493
CDKB1-1	NEK2	0.533
CDKB1-1	CIPK18	0.454
CDKB1-1	TUBB1	0.68
CDKB1-1	RAD54	0.402
RPL5	UBQ3	0.586
RPL5	RPS17	0.991
RPL5	URA6	0.573
FRK2	V2	0.406
FRK2	SUS3	0.414
FRK2	HXK8	0.618
FRK2	URH2	0.529
FRK2	HXK1	0.59
FRK2	SUS4	0.429
FRK2	PURA2	0.557
FRK2	PURA1	0.557
FRK2	URA6	0.433
CYP707A7	GSTU1	0.402
CYP707A7	GSTZ5	0.402
CYP707A7	IMCE	0.548
CYP707A7	NIA1	0.415
CYP707A7	GME-2	0.456
CYP707A7	CYP76M5	0.643
CYP707A7	VTE4	0.49
CYP707A7	CYP99A3	0.626
CYP707A7	CYP76M8	0.641
CYP707A7	SMT1-1	0.49
CHLD	CHLG	0.689
CHLD	CHLI	0.975
CHLD	HPT2	0.556
CHLD	CHLP	0.631
NDKR	SAPK9	0.475
NDKR	URA6	0.88
NDKR	SAPK1	0.475
NDKR	POLD2	0.835
NDKR	RIBA2	0.872
NDKR	V2	0.841
SAPK9	SUS4	0.423
SAPK9	WEE1	0.65
SAPK9	UMPS1	0.481
SAPK9	V2	0.509
SAPK9	SUS3	0.423
SAPK9	UBQ3	0.444
HB3	NIA1	0.427
CSLA7	UGE-4	0.479
CSLA7	SUS4	0.468
CSLA7	USP	0.409
CSLA7	SUS3	0.468
4CL2	ROMT-9	0.83
4CL2	CYP701A9	0.669
4CL2	CYP701A8	0.669
4CL2	ROMT-17	0.576
4CL2	PAL	0.647
4CL2	OPR6	0.555
4CL2	GME-2	0.412
4CL2	CYP76M5	0.669
4CL2	CYP714D1	0.43
4CL2	CHS1	0.901
4CL2	CYP99A3	0.669
4CL2	OPR5	0.555
4CL2	BADH1	0.581
4CL2	CYP76M8	0.669
4CL2	IMCEL2	0.436
4CL2	ZB8	0.869
4CL2	CYP707A7	0.43
ACC1	GLN1-3	0.488
ACC1	CKX4	0.404
ACC1	CKX8	0.404
ACC1	ALS2	0.432
ACC1	CKX3	0.404
ACC1	ARD4	0.404
ACC1	ARD1	0.404
ACC1	GLN1-1	0.488
ACC1	UAH	0.439
ACC1	CKX5	0.404
ACC1	BADH1	0.404
ACC1	GLN2	0.488
ACC1	IMCEL2	0.41
ACC1	GRC2	0.4
ACC1	GLN1-2	0.488
ACC1	ASA1	0.485
ACC1	METK3	0.584
PDRP1	PPDK1	0.503
MCM7	RPA1A	0.966
MCM7	ORC6	0.938
MCM7	POLD2	0.521
MCM7	SSRP1-B	0.402
MCM7	RPA2A	0.931
MCM7	SDS	0.741
MCM7	UBQ3	0.568
MCM7	RPA1B	0.973
CML21	SAPK9	0.401
CML21	RAC4	0.679
CML21	TUBA	0.435
CML21	FON1	0.685
CML21	SAPK1	0.401
CML21	V2	0.671
CML21	TUBB8	0.474
CML21	XB3	0.408
CML21	UBQ3	0.55
CML21	RAC7	0.679
CML21	TPKB	0.681
CML21	TUBB1	0.474
GLN2	UAH	0.427
GLN2	GRC2	0.51
GLN2	NIA1	0.574
TPP6	USP	0.418
HSFC1A	SAPK9	0.435
HSFC1A	MPK12	0.699
HSFC1A	SAPK1	0.435
HSFC1A	UMPS1	0.535
HSFC1A	HSFC1B	0.443
HSFC1A	MPK14	0.699
SDH3-2	SDH5	0.9
SDH3-2	SDH8B	0.9
CESA3	GLU1	0.473
CESA3	UGE-4	0.479
CESA3	SUS4	0.468
CESA3	USP	0.409
CESA3	SUS3	0.468
MPK12	RAC4	0.747
MPK12	XB3	0.48
MPK12	WEE1	0.461
MPK12	RAC7	0.747
MPK12	SAPK9	0.515
MPK12	SAPK1	0.515
MPK12	NIA1	0.682
MPK12	UBQ3	0.674
FH13	RAC7	0.628
FH13	RAC4	0.628
MCCA	MS	0.542
PURA1	PURA2	0.599
PURA1	UMPS1	0.612
CAD8A	CYP76M5	0.52
CAD8A	ROMT-9	0.837
CAD8A	CYP701A9	0.52
CAD8A	CYP701A8	0.52
CAD8A	ROMT-17	0.542
CAD8A	CYP99A3	0.52
CAD8A	CYP76M8	0.52
MCM5	RPA1A	0.992
MCM5	ORC6	0.982
MCM5	POLD2	0.546
MCM5	SSRP1-B	0.531
MCM5	RPA2A	0.972
MCM5	SDS	0.699
MCM5	UBQ3	0.571
MCM5	MCM7	0.999
MCM5	RPA1B	0.993
CHS1	CYP76M5	0.62
CHS1	CYP701A9	0.62
CHS1	CYP701A8	0.62
CHS1	CYP99A3	0.62
CHS1	CYP76M8	0.62
GLYI-11	MCCA	0.422
4CL1	ROMT-9	0.736
4CL1	CYP701A9	0.669
4CL1	CYP701A8	0.669
4CL1	ROMT-17	0.576
4CL1	PAL	0.647
4CL1	OPR6	0.555
4CL1	GME-2	0.412
4CL1	CYP76M5	0.669
4CL1	CYP714D1	0.43
4CL1	CHS1	0.685
4CL1	CYP99A3	0.669
4CL1	OPR5	0.555
4CL1	BADH1	0.581
4CL1	CYP76M8	0.669
4CL1	IMCEL2	0.436
4CL1	ZB8	0.821
4CL1	CYP707A7	0.43
GLN1-2	GLN1-3	0.575
GLN1-2	UAH	0.427
GLN1-2	GLN2	0.827
GLN1-2	GRC2	0.51
GLN1-2	NIA1	0.574
CML9	SAPK9	0.401
CML9	RAC4	0.679
CML9	TUBA	0.435
CML9	FON1	0.685
CML9	SAPK1	0.401
CML9	V2	0.671
CML9	TUBB8	0.474
CML9	XB3	0.408
CML9	UBQ3	0.55
CML9	RAC7	0.679
CML9	TPKB	0.681
CML9	TUBB1	0.474
FTSH1	FTSH2	0.65
BGLU33	UBQ3	0.529
BGLU33	FON1	0.748
BGLU33	CIN1	0.563
BGLU33	CGT	0.593
BGLU33	CIN2	0.563
ADI1	CYP76M5	0.551
ADI1	RIBA2	0.816
ADI1	CYP701A9	0.551
ADI1	CYP701A8	0.551
ADI1	PETE	0.53
ADI1	CYP714D1	0.551
ADI1	CYP99A3	0.551
ADI1	CYP76M8	0.551
ADI1	CYP707A7	0.551
URA6	V2	0.637
GME-2	SUS4	0.423
GME-2	NIA1	0.421
GME-2	SUS3	0.423
GME-2	UGE-4	0.673
GME-2	USP	0.651
HSFA3	SAPK9	0.435
HSFA3	MPK12	0.699
HSFA3	HSFB2B	0.645
HSFA3	SAPK1	0.435
HSFA3	UMPS1	0.535
HSFA3	HSFA6B	0.434
HSFA3	MPK14	0.699
HSFA3	HSFA9	0.438
BADH1	GLN1-3	0.627
BADH1	CYP701A9	0.576
BADH1	CYP701A8	0.576
BADH1	CKX4	0.4
BADH1	MS	0.411
BADH1	GLO4	0.419
BADH1	ROMT-17	0.543
BADH1	CAD7	0.663
BADH1	CAD6	0.663
BADH1	MCCA	0.56
BADH1	OPR6	0.416
BADH1	CKX3	0.4
BADH1	CAD8A	0.663
BADH1	CYP714D1	0.576
BADH1	CYP99A3	0.576
BADH1	UAH	0.411
BADH1	HXK8	0.568
BADH1	GLN1-1	0.627
BADH1	GLYI-11	0.447
BADH1	CKX5	0.4
BADH1	CYP76M8	0.576
BADH1	GRC2	0.46
BADH1	CYP707A7	0.576
BADH1	GLN1-2	0.627
BADH1	HB2	0.402
BADH1	CKX8	0.4
BADH1	BIO3-BIO1	0.419
BADH1	CATA	0.546
BADH1	HB3	0.402
BADH1	GDCSH	0.402
BADH1	HB4	0.402
BADH1	CCD7	0.549
BADH1	HB1	0.402
BADH1	NIA1	0.57
BADH1	CYP76M5	0.576
BADH1	PPDK1	0.599
BADH1	OPR5	0.416
BADH1	GAPC2	0.667
BADH1	GLN2	0.627
BADH1	HXK1	0.568
BADH1	SDH2-2	0.441
METK3	RIBA2	0.587
METK3	MSRA2-1	0.557
CIPK7	RAC4	0.464
CIPK7	IRL1	0.445
CIPK7	ETR2	0.438
CIPK7	MPK12	0.518
CIPK7	HSFB2B	0.435
CIPK7	CML1	0.401
CIPK7	FON1	0.427
CIPK7	SUS4	0.423
CIPK7	HSFB2A	0.435
CIPK7	HSFA6B	0.435
CIPK7	WEE1	0.65
CIPK7	RAC7	0.464
CIPK7	MPK14	0.578
CIPK7	CML15	0.401
CIPK7	CML9	0.401
CIPK7	CML5	0.401
CIPK7	NDKR	0.475
CIPK7	UMPS1	0.481
CIPK7	HSFC1B	0.435
CIPK7	HSFA3	0.435
CIPK7	V2	0.509
CIPK7	SUS3	0.423
CIPK7	CML21	0.401
CIPK7	UBQ3	0.444
CIPK7	ETR4	0.438
CIPK7	HSFC1A	0.435
CIPK7	HSFA2C	0.435
CIPK7	HSFA9	0.435
CIN1	SUS4	0.872
CIN1	HXK8	0.839
CIN1	SUS3	0.562
CIN1	FRK2	0.87
CIN1	HXK1	0.655
ADF1	CIPK31	0.466
ADF1	CIPK17	0.466
ADF1	SAPK9	0.466
ADF1	CIPK7	0.466
ADF1	CIPK2	0.466
ADF1	CIPK23	0.466
ADF1	CIPK14	0.466
ADF1	FON1	0.537
ADF1	CIPK18	0.466
ADF1	SAPK1	0.466
ADF1	CIPK13	0.466
SDH3-1	SDH5	0.9
SDH3-1	SDH8B	0.9
SDH3-1	SDH3-2	0.924
RPA1A	SSRP1-B	0.752
RPA1A	RPA2A	0.977
RPA1A	UBQ3	0.647
RPA1A	RPA1B	0.804
BGLU22	UBQ3	0.529
BGLU22	FON1	0.748
BGLU22	CIN1	0.837
BGLU22	CGT	0.593
BGLU22	CIN2	0.795
IAA31	IAA7	0.913
IAA31	IAA6	0.913
PRXIIE-2	SODA	0.446
HSFB2A	SAPK9	0.435
HSFB2A	MPK12	0.699
HSFB2A	SAPK1	0.435
HSFB2A	UMPS1	0.535
HSFB2A	MPK14	0.699
HSFB2A	HSFC1A	0.446
RPA2A	UBQ3	0.551
CYP99A3	ROMT-9	0.548
CYP99A3	GSTU1	0.549
CYP99A3	ROMT-17	0.561
CYP99A3	GSTZ5	0.549
CYP99A3	IMCE	0.505
CYP99A3	PAL	0.656
CYP99A3	GME-2	0.456
CYP99A3	ZB8	0.656
GLN1-1	GRC2	0.51
GLN1-1	UAH	0.427
GLN1-1	NIA1	0.574
RAC7	TUBA	0.594
RAC7	TUBB8	0.702
RAC7	XB3	0.432
RAC7	SODCP	0.417
RAC7	SAPK9	0.464
RAC7	SAPK1	0.464
RAC7	UBQ3	0.653
RAC7	TUBB1	0.69
CML5	SAPK9	0.401
CML5	RAC4	0.679
CML5	TUBA	0.435
CML5	FON1	0.685
CML5	SAPK1	0.401
CML5	V2	0.671
CML5	TUBB8	0.474
CML5	XB3	0.408
CML5	UBQ3	0.55
CML5	RAC7	0.679
CML5	TPKB	0.681
CML5	TUBB1	0.474
CRSH2	RIBA2	0.827
CRSH2	V2	0.652
CRSH2	URA6	0.553
CRSH2	UMPS1	0.593
CRSH2	NDKR	0.576
HB2	NIA1	0.427
ARF17	IAA7	0.838
ARF17	IAA20	0.856
ARF17	IAA31	0.902
ARF17	IAA3	0.887
ARF17	IAA6	0.838
ARF17	IAA12	0.663
ARF17	IAA10	0.9
ARF17	IAA9	0.856
MADS33	RAC4	0.508
MADS33	MPK12	0.693
MADS33	RR22	0.557
MADS33	RAC7	0.508
MADS33	MPK14	0.693
MADS33	RR2	0.557
MADS33	RR3	0.557
MADS33	PRR95	0.557
CIPK2	RAC4	0.464
CIPK2	IRL1	0.445
CIPK2	ETR2	0.438
CIPK2	MPK12	0.517
CIPK2	HSFB2B	0.435
CIPK2	CML1	0.401
CIPK2	FON1	0.428
CIPK2	SUS4	0.423
CIPK2	HSFB2A	0.435
CIPK2	HSFA6B	0.435
CIPK2	WEE1	0.65
CIPK2	RAC7	0.464
CIPK2	MPK14	0.579
CIPK2	CML15	0.401
CIPK2	CML9	0.401
CIPK2	CML5	0.401
CIPK2	NDKR	0.475
CIPK2	UMPS1	0.481
CIPK2	HSFC1B	0.435
CIPK2	HSFA3	0.435
CIPK2	V2	0.509
CIPK2	SUS3	0.423
CIPK2	CML21	0.401
CIPK2	UBQ3	0.444
CIPK2	ETR4	0.438
CIPK2	HSFC1A	0.435
CIPK2	HSFA2C	0.435
CIPK2	HSFA9	0.435
SODA	SODCP	0.935
APX5	LAC19	0.57
APX5	LAC15	0.57
APX5	CATA	0.523
APX5	SODA	0.527
APX5	LAC8	0.57
APX5	SODCP	0.477
APX5	LAC7	0.57
CBL3	SAPK9	0.431
CBL3	RAC4	0.443
CBL3	CIPK7	0.489
CBL3	CIPK2	0.431
CBL3	CIPK23	0.641
CBL3	CML1	0.681
CBL3	CIPK14	0.431
CBL3	FON1	0.685
CBL3	SAPK1	0.431
CBL3	CIPK13	0.431
CBL3	CCAMK	0.57
CBL3	CIPK17	0.622
CBL3	CIPK31	0.431
CBL3	V2	0.655
CBL3	XB3	0.408
CBL3	UBQ3	0.409
CBL3	CML21	0.681
CBL3	RAC7	0.443
CBL3	TPKB	0.681
CBL3	CIPK18	0.431
CBL3	SODCP	0.531
CBL3	CML15	0.681
CBL3	CML9	0.681
CBL3	CML5	0.681
AMY1.3	CIN1	0.584
AMY1.3	BGLU33	0.613
AMY1.3	BGLU21	0.613
AMY1.3	BGLU13	0.613
AMY1.3	SUS4	0.448
AMY1.3	BGLU8	0.613
AMY1.3	BGLU22	0.613
AMY1.3	BGLU29	0.613
AMY1.3	BGLU1	0.613
AMY1.3	HXK8	0.582
AMY1.3	SUS3	0.448
AMY1.3	RPL5	0.561
AMY1.3	FRK2	0.477
AMY1.3	HXK1	0.582
AMY1.3	TPP6	0.48
AMY1.3	BGLU7	0.613
AMY1.3	TPP7	0.48
AMY1.3	CIN2	0.584
CYCD1-1	UBQ3	0.551
CYCD1-1	FON1	0.416
CYCD1-1	MPK14	0.513
CYCD1-1	MPK12	0.513
HSP18.1	HSP26.7	0.456
CYP76M5	ROMT-9	0.548
CYP76M5	GSTU1	0.549
CYP76M5	ROMT-17	0.561
CYP76M5	GSTZ5	0.549
CYP76M5	IMCE	0.505
CYP76M5	PAL	0.656
CYP76M5	GME-2	0.456
CYP76M5	ZB8	0.656
CHLG	CKX4	0.465
CHLG	CKX8	0.465
CHLG	GLO4	0.407
CHLG	CHLP	0.815
CHLG	CKX5	0.465
CHLG	CHLI	0.612
CHLG	CKX3	0.465
HSFC1B	SAPK9	0.435
HSFC1B	MPK12	0.699
HSFC1B	SAPK1	0.435
HSFC1B	UMPS1	0.535
HSFC1B	MPK14	0.699
PPDK1	RIBA2	0.869
PPDK1	URA6	0.402
GI	RR2	0.578
GI	RR3	0.578
GI	RR22	0.578
GI	PRR95	0.726
NTF2	RAN1	0.954
ACLA-2	BADH1	0.477
ACLA-2	GRC2	0.634
ACLA-2	MS	0.402
ACLA-2	SDH2-2	0.697
ACLA-2	NIA1	0.427
HXK1	MAN4	0.551
HXK1	UGE-4	0.551
CBP3	CP1	0.684
CBP3	FON1	0.576
GH3.5	GSTU1	0.408
CLPB1	HSP16.9B	0.588
CLPB1	HSP23.2	0.588
CLPB1	HSP16.9A	0.588
CLPB1	HSP17.9B	0.588
CLPB1	HSP18.9	0.588
CLPB1	HSP26.7	0.605
CLPB1	FON1	0.453
CLPB1	HSP17.4	0.588
CLPB1	HSP18.6	0.588
CLPB1	HSP18.1	0.588
CAD7	CYP76M5	0.52
CAD7	ROMT-9	0.836
CAD7	CYP701A9	0.52
CAD7	CYP701A8	0.52
CAD7	ROMT-17	0.542
CAD7	CYP99A3	0.52
CAD7	CYP76M8	0.52
MYBAS2	U2AF65A	0.683
RPL18	UBQ3	0.603
RPL18	RPL5	0.997
RPL18	RPS17	0.992
RPL18	URA6	0.545
FH14	RAC7	0.628
FH14	RAC4	0.628
CKX3	PPDK1	0.569
CKX3	MS	0.409
CKX3	GLO4	0.718
CKX3	HPT2	0.465
CKX3	NIA1	0.56
HSFA6B	SAPK9	0.435
HSFA6B	MPK12	0.699
HSFA6B	SAPK1	0.435
HSFA6B	UMPS1	0.535
HSFA6B	MPK14	0.699
HSFA6B	HSFA9	0.435
CDC6	MCM2	0.981
CDC6	CDKB2-1	0.969
CDC6	H2B.9	0.555
CDC6	CYCB2-1	0.962
CDC6	EXO1	0.463
CDC6	RPA1A	0.768
CDC6	MCM4	0.977
CDC6	CYCA3-2	0.91
CDC6	ORC6	0.976
CDC6	MCM3	0.992
CDC6	CDKB1-1	0.969
CDC6	RPA2A	0.735
CDC6	MCM5	0.995
CDC6	SDS	0.962
CDC6	XB3	0.458
CDC6	WEE1	0.519
CDC6	CDKA-2	0.969
CDC6	UBQ3	0.787
CDC6	CYCA2-1	0.91
CDC6	MCM7	0.993
CDC6	H2B.5	0.555
CDC6	RPA1B	0.768
CDC6	CKS1	0.93
CP1	PDIL1-3	0.463
AMY1.4	CIN1	0.584
AMY1.4	BGLU33	0.613
AMY1.4	BGLU21	0.613
AMY1.4	BGLU13	0.613
AMY1.4	SUS4	0.448
AMY1.4	BGLU8	0.613
AMY1.4	BGLU22	0.613
AMY1.4	BGLU29	0.613
AMY1.4	BGLU1	0.613
AMY1.4	HXK8	0.582
AMY1.4	SUS3	0.448
AMY1.4	RPL5	0.561
AMY1.4	FRK2	0.477
AMY1.4	HXK1	0.582
AMY1.4	TPP6	0.48
AMY1.4	BGLU7	0.613
AMY1.4	TPP7	0.48
AMY1.4	CIN2	0.584
BGLU7	UBQ3	0.529
BGLU7	FON1	0.748
BGLU7	CIN1	0.563
BGLU7	CGT	0.593
BGLU7	CIN2	0.563
IAA3	IAA7	0.904
IAA3	IAA31	0.945
IAA3	IAA6	0.905
CYCD3-2	UBQ3	0.551
CYCD3-2	FON1	0.416
CYCD3-2	MPK14	0.513
CYCD3-2	MPK12	0.513
GATA17	MADS50	0.557
GATA17	MADS33	0.557
GATA17	GI	0.578
GATA17	MADS18	0.557
MCM2	RPA1A	0.972
MCM2	MCM4	0.998
MCM2	ORC6	0.901
MCM2	POLD2	0.461
MCM2	MCM3	0.999
MCM2	MCM5	0.999
MCM2	RPA2A	0.904
MCM2	SDS	0.784
MCM2	UBQ3	0.559
MCM2	MCM7	0.999
MCM2	RPA1B	0.977
NEK3	NEK4	0.438
NEK3	SDS	0.563
HSP18.9	HSP26.7	0.42
CRSH3	RIBA2	0.827
CRSH3	V2	0.652
CRSH3	URA6	0.553
CRSH3	UMPS1	0.593
CRSH3	NDKR	0.576
CHI	CHS1	0.931
CHI	GME-2	0.401
CBL4	SAPK9	0.431
CBL4	RAC4	0.443
CBL4	CIPK7	0.464
CBL4	CIPK2	0.541
CBL4	MPK12	0.499
CBL4	CIPK23	0.533
CBL4	CML1	0.681
CBL4	CIPK14	0.431
CBL4	FON1	0.685
CBL4	SAPK1	0.431
CBL4	CIPK13	0.431
CBL4	CCAMK	0.57
CBL4	CIPK17	0.766
CBL4	CIPK31	0.431
CBL4	V2	0.655
CBL4	XB3	0.408
CBL4	UBQ3	0.409
CBL4	CML21	0.681
CBL4	RAC7	0.443
CBL4	TPKB	0.681
CBL4	CIPK18	0.541
CBL4	SODCP	0.531
CBL4	CML15	0.681
CBL4	CML9	0.681
CBL4	CML5	0.681
MCM4	RPA1A	0.962
MCM4	ORC6	0.894
MCM4	POLD2	0.497
MCM4	SSRP1-B	0.531
MCM4	RPA2A	0.889
MCM4	MCM5	0.999
MCM4	SDS	0.722
MCM4	UBQ3	0.562
MCM4	MCM7	0.999
MCM4	RPA1B	0.962
MCM4	RAD54	0.402
BGLU29	UBQ3	0.529
BGLU29	FON1	0.748
BGLU29	CIN1	0.573
BGLU29	CGT	0.593
BGLU29	CIN2	0.683
4CLL6	ROMT-9	0.542
4CLL6	CYP701A9	0.669
4CLL6	CYP701A8	0.669
4CLL6	ROMT-17	0.576
4CLL6	PAL	0.647
4CLL6	OPR6	0.555
4CLL6	GME-2	0.412
4CLL6	CYP76M5	0.669
4CLL6	CYP714D1	0.43
4CLL6	CHS1	0.561
4CLL6	CYP99A3	0.669
4CLL6	OPR5	0.555
4CLL6	BADH1	0.581
4CLL6	CYP76M8	0.669
4CLL6	IMCEL2	0.436
4CLL6	ZB8	0.647
4CLL6	CYP707A7	0.43
UBQ3	XB3	0.423
NEK2	NEK4	0.614
NEK2	SDS	0.563
ETR4	SAPK9	0.438
ETR4	FON1	0.569
ETR4	GRC2	0.459
ETR4	SAPK1	0.438
CSLA4	UGE-4	0.479
CSLA4	SUS4	0.468
CSLA4	USP	0.409
CSLA4	SUS3	0.468
CYP701A9	ROMT-9	0.548
CYP701A9	GSTU1	0.549
CYP701A9	ROMT-17	0.561
CYP701A9	GSTZ5	0.549
CYP701A9	IMCE	0.505
CYP701A9	PAL	0.656
CYP701A9	GME-2	0.456
CYP701A9	CYP714D1	0.655
CYP701A9	ZB8	0.656
CYP701A9	CYP707A7	0.584
APX6	LAC19	0.57
APX6	LAC15	0.57
APX6	CATA	0.523
APX6	SODA	0.527
APX6	LAC8	0.57
APX6	SODCP	0.477
APX6	LAC7	0.57
CYP714D1	GSTU1	0.402
CYP714D1	GSTZ5	0.402
CYP714D1	IMCE	0.548
CYP714D1	NIA1	0.415
CYP714D1	GME-2	0.456
CYP714D1	CYP76M5	0.655
CYP714D1	VTE4	0.49
CYP714D1	CYP99A3	0.655
CYP714D1	CYP76M8	0.655
CYP714D1	SMT1-1	0.49
UAH	UGLYAH	0.912
CYCD2-1	UBQ3	0.551
CYCD2-1	FON1	0.416
CYCD2-1	MPK14	0.513
CYCD2-1	MPK12	0.513
CYP76M8	ROMT-9	0.548
CYP76M8	GSTU1	0.549
CYP76M8	ROMT-17	0.561
CYP76M8	GSTZ5	0.549
CYP76M8	IMCE	0.505
CYP76M8	PAL	0.656
CYP76M8	GME-2	0.456
CYP76M8	ZB8	0.656
GRC2	GSTU1	0.663
GRC2	GSTZ5	0.663
GRC2	NIA1	0.59
GRC2	MCSU3	0.413
GRC2	PDIL1-3	0.781
GRC2	GRXC6	0.712
UGE-4	USP	0.851
CML15	SAPK9	0.401
CML15	RAC4	0.679
CML15	TUBA	0.435
CML15	FON1	0.685
CML15	SAPK1	0.401
CML15	V2	0.671
CML15	TUBB8	0.474
CML15	XB3	0.408
CML15	UBQ3	0.55
CML15	RAC7	0.679
CML15	TPKB	0.681
CML15	TUBB1	0.474
APX1	LAC19	0.57
APX1	LAC15	0.57
APX1	CATA	0.544
APX1	SODA	0.556
APX1	APX5	0.533
APX1	CYCA2-1	0.546
APX1	LAC8	0.57
APX1	CDSP32	0.466
APX1	SODCP	0.537
APX1	APX6	0.531
APX1	LAC7	0.57
FSM	MCM5	0.499
4CL4	ROMT-9	0.875
4CL4	CYP701A9	0.669
4CL4	CYP701A8	0.669
4CL4	ROMT-17	0.576
4CL4	PAL	0.657
4CL4	OPR6	0.555
4CL4	GME-2	0.412
4CL4	CYP76M5	0.669
4CL4	CYP714D1	0.43
4CL4	CHS1	0.843
4CL4	CYP99A3	0.669
4CL4	OPR5	0.555
4CL4	BADH1	0.581
4CL4	CYP76M8	0.669
4CL4	IMCEL2	0.436
4CL4	ZB8	0.881
4CL4	CYP707A7	0.43
CGT	CYP701A9	0.566
CGT	CYP701A8	0.566
CGT	ROMT-17	0.559
CGT	IMCE	0.542
CGT	GME-2	0.584
CGT	CYP76M5	0.566
CGT	CYP714D1	0.566
CGT	CYP99A3	0.566
CGT	CYP76M8	0.566
CGT	CYP707A7	0.566
LOG	NIA1	0.582
AMY1.2	CIN1	0.584
AMY1.2	BGLU33	0.613
AMY1.2	BGLU21	0.613
AMY1.2	BGLU13	0.613
AMY1.2	SUS4	0.448
AMY1.2	BGLU8	0.613
AMY1.2	BGLU22	0.613
AMY1.2	BGLU29	0.613
AMY1.2	BGLU1	0.613
AMY1.2	HXK8	0.582
AMY1.2	SUS3	0.448
AMY1.2	RPL5	0.561
AMY1.2	FRK2	0.477
AMY1.2	HXK1	0.582
AMY1.2	TPP6	0.48
AMY1.2	BGLU7	0.613
AMY1.2	TPP7	0.48
AMY1.2	CIN2	0.584
ALS2	CKX4	0.563
ALS2	CKX8	0.563
ALS2	PPDK1	0.595
ALS2	GLO4	0.584
ALS2	BIO3-BIO1	0.418
ALS2	CKX5	0.563
ALS2	BADH1	0.498
ALS2	GRC2	0.426
ALS2	CKX3	0.563
ALS2	NIA1	0.552
HB1	NIA1	0.427
LOGL10	NIA1	0.582
GH3.3	GSTU1	0.408
CYCP4-1	SDS	0.489
PARP1	UBQ3	0.551
PARP1	POLD2	0.682
PARP1	RPA1B	0.634
PARP1	RPA2A	0.873
PARP1	PARP3	0.83
PARP1	RPA1A	0.552
PARP1	RAD54	0.425
CHLP	HPT2	0.929
SUS3	UGE-4	0.511
SUS3	TPP6	0.426
SUS3	TPP7	0.426
SUS3	USP	0.417
CSLA1	UGE-4	0.479
CSLA1	SUS4	0.468
CSLA1	USP	0.409
CSLA1	SUS3	0.468
HSFA2C	SAPK9	0.435
HSFA2C	MPK12	0.699
HSFA2C	HSFB2B	0.612
HSFA2C	SAPK1	0.435
HSFA2C	UMPS1	0.535
HSFA2C	HSFB2A	0.438
HSFA2C	MPK14	0.699
HSFA2C	HSFC1A	0.465
HSFA9	SAPK9	0.435
HSFA9	MPK12	0.699
HSFA9	SAPK1	0.435
HSFA9	UMPS1	0.535
HSFA9	MPK14	0.699

## Sheet: Suppl Table S6
Table S6 Prediction interactions of CIPK13, CIPK14 and CIPK17
Gene	interaction	Score	Gene	interaction	Score	Gene	interactions	Score
CIPK13	RAC4	0.46	CIPK17	RAC4	0.46	CIPK14	RAC4	0.46
CIPK13	IRL1	0.45	CIPK17	IRL1	0.45	CIPK14	IRL1	0.45
CIPK13	ETR2	0.44	CIPK17	ETR2	0.44	CIPK14	ETR2	0.44
CIPK13	MPK12	0.52	CIPK17	MPK12	0.52	CIPK14	MPK12	0.52
CIPK13	HSFB2B	0.44	CIPK17	HSFB2B	0.44	CIPK14	HSFB2B	0.44
CIPK13	CML1	0.4	CIPK17	CML1	0.4	CIPK14	CML1	0.4
CIPK13	FON1	0.43	CIPK17	FON1	0.43	CIPK14	FON1	0.43
CIPK13	SUS4	0.42	CIPK17	SUS4	0.42	CIPK14	SUS4	0.42
CIPK13	HSFB2A	0.44	CIPK17	HSFB2A	0.44	CIPK14	HSFB2A	0.44
CIPK13	HSFA6B	0.44	CIPK17	HSFA6B	0.44	CIPK14	HSFA6B	0.44
CIPK13	WEE1	0.65	CIPK17	WEE1	0.65	CIPK14	WEE1	0.65
CIPK13	RAC7	0.46	CIPK17	RAC7	0.46	CIPK14	RAC7	0.46
CIPK13	MPK14	0.59	CIPK17	MPK14	0.58	CIPK14	MPK14	0.58
CIPK13	CML15	0.4	CIPK17	CML15	0.4	CIPK14	CML15	0.4
CIPK13	CML9	0.4	CIPK17	CML9	0.4	CIPK14	CML9	0.4
CIPK13	CML5	0.4	CIPK17	CML5	0.4	CIPK14	CML5	0.4
CIPK13	NDKR	0.48	CIPK17	NDKR	0.48	CIPK14	NDKR	0.48
CIPK13	UMPS1	0.48	CIPK17	UMPS1	0.48	CIPK14	UMPS1	0.48
CIPK13	HSFC1B	0.44	CIPK17	HSFC1B	0.44	CIPK14	HSFC1B	0.44
CIPK13	HSFA3	0.44	CIPK17	HSFA3	0.44	CIPK14	HSFA3	0.44
CIPK13	V2	0.51	CIPK17	V2	0.51	CIPK14	V2	0.51
CIPK13	SUS3	0.42	CIPK17	SUS3	0.42	CIPK14	SUS3	0.42
CIPK13	CML21	0.4	CIPK17	CML21	0.4	CIPK14	CML21	0.4
CIPK13	UBQ3	0.44	CIPK17	UBQ3	0.44	CIPK14	UBQ3	0.44
CIPK13	ETR4	0.44	CIPK17	ETR4	0.44	CIPK14	ETR4	0.44
CIPK13	HSFC1A	0.44	CIPK17	HSFC1A	0.44	CIPK14	HSFC1A	0.44
CIPK13	HSFA2C	0.44	CIPK17	HSFA2C	0.44	CIPK14	HSFA2C	0.44
CIPK13	HSFA9	0.44	CIPK17	HSFA9	0.44	CIPK14	HSFA9	0.44

## Sheet: Suppl Table S7
Table S6 Primers used for qPCR
	Forward primer	Reverse primer
Os05g0103000	GAGAGGCCAAGCAACAGACA	GGCTTTCCCTGTGACCTTGT
Os12g0156100	GGGGTTCCGATTCTACCCGA	GGGAAGGATGGTAGCCGTAG
OsGAMYB	TGTATCGGGTGAAGAGCGAGA	CCGTGCTTCTTCACGTAGTC
